# Supplementary material for: Reconstructing Eocene Antarctic river drainage from provenance analysis of Amundsen Sea embayment sediments
Source: Sci Adv. 2025 Dec 10;11(50):eaea2373. doi: 10.1126/sciadv.aea2373 (PMC12693975; doi:10.1126/sciadv.aea2373)
Supplement: Supplementary file 2 — Data S1 and S2 [file sciadv.aea2373_data_s1_and_s2.zip]

Archive with 2 entries (2 files):
- aea2373_data_s1.xlsx
- aea2373_data_s2.xlsx
