# Supplementary material for: Reconstructing Eocene Antarctic river drainage from provenance analysis of Amundsen Sea embayment sediments
Source: Sci Adv. 2025 Dec 10;11(50):eaea2373. doi: 10.1126/sciadv.aea2373 (PMC12693975; doi:10.1126/sciadv.aea2373)
Supplement: Supplementary file 2 — Data S1 and S2 [file sciadv.aea2373_data_s1_and_s2.zip › aea2373_data_s1.xlsx]

## Sheet: Summary
Number of grains:	57	40	56	40		137
Sample name:	NBP20-02_BC27	GZUS_LC3	PS104_10R	NBP99-02_47PC		All Holocene
	167.863	168.615	91.7758	104.253		104.253
	171.163	170.568	93.242	169.514		167.863
	174.632	172.689	95.0077	175.41		168.615
	177.327	179.409	95.0258	177.707		169.514
	177.524	187.682	95.3457	225.721		170.568
	183.425	188.178	96.483	239.398		171.163
	194.752	193.08	96.7403	246.343		172.689
	199.34	196.69	96.8673	247.262		174.632
	240.199	198.693	97.0341	247.436		175.41
	257.132	199.358	97.4418	251.542		177.327
	295.76	209.008	97.7044	252.268		177.524
	481.39	247.545	97.8849	253.277		177.707
	493.088	266.19	98.7086	254.494		179.409
	501.222	268.952	100.618	254.543		183.425
	514.116	298.5	100.74	255.395		187.682
	515.327	310.972	101.411	257.7		188.178
	533.466	473.108	102.123	258.53		193.08
	537.553	490.666	102.75	261.447		194.752
	544.712	541.456	105.62	275.849		196.69
	559.124	549.212	106.938	363.733		198.693
	566.618	595.414	108.851	461.723		199.34
	566.773	622.178	109.342	476.118		199.358
	617.702	632.804	109.804	495.062		209.008
	646.709	647.962	110.445	502.794		225.721
	649.531	680.868	111.888	512.929		239.398
	651.087	691.274	113.041	521.392		240.199
	684.814	939.234	114.309	542.141		246.343
	834.808	954.245	126.635	557.643		247.262
	839.778	956.763	180.089	633.108		247.436
	865.659	960.207	234.875	636.253		247.545
	886.866	972.945	235.518	740.265		251.542
	891.995	973.773	238.63	764.489		252.268
	897.212	1012.35	240.243	766.805		253.277
	898.808	1018.06	241.374	823.791		254.494
	932.59	1020.28	247.217	947.275		254.543
	960.443	1314.21	247.467	995.341		255.395
	981.653	1668.02	247.976	1041.57		257.132
	983.729	1688.7	250.466	1050.74		257.7
	985.303	1784.22	251.151	1062.34		258.53
	1011.63	1881.21	253.794	1155.98		261.447
	1016.21		254.466			266.19
	1077.27		255.542			268.952
	1118.08		269.788			275.849
	1180.99		274.05			295.76
	1471.46		274.372			298.5
	1500.73		274.711			310.972
	1592.26		279.814			363.733
	1603.02		305.044			461.723
	1652.32		310.37			473.108
	1655.12		318.519			476.118
	1735.58		331.231			481.39
	1774.12		453.601			490.666
	1881.44		466.9			493.088
	2638.26		479.624			495.062
	2877.7		560.925			501.222
	2928.81		598.385			502.794
	3021					512.929
						514.116
						515.327
						521.392
						533.466
						537.553
						541.456
						542.141
						544.712
						549.212
						557.643
						559.124
						566.618
						566.773
						595.414
						617.702
						622.178
						632.804
						633.108
						636.253
						646.709
						647.962
						649.531
						651.087
						680.868
						684.814
						691.274
						740.265
						764.489
						766.805
						823.791
						834.808
						839.778
						865.659
						886.866
						891.995
						897.212
						898.808
						932.59
						939.234
						947.275
						954.245
						956.763
						960.207
						960.443
						972.945
						973.773
						981.653
						983.729
						985.303
						995.341
						1011.63
						1012.35
						1016.21
						1018.06
						1020.28
						1041.57
						1050.74
						1062.34
						1077.27
						1118.08
						1155.98
						1180.99
						1314.21
						1471.46
						1500.73
						1592.26
						1603.02
						1652.32
						1655.12
						1668.02
						1688.7
						1735.58
						1774.12
						1784.22
						1881.21
						1881.44
						2638.26
						2877.7
						2928.81
						3021

## Sheet: NBP20-02_BC27
Sample BC27
	Isotopic ratios							Concentrations		Concordia ages (Ma)
Grain ID	U238Pb206	1σ 38/06	Pb207Pb206	1σ 07/06	Pb208Pb206	1σ 08/06	Th232U238	U (ppm)	Th (ppm)	t.conc	σ t.conc	c.disc
BC27_003	36.4166	0.397851	0.0496	0.00106	0.07548	0.00169	0.23919	1337.41	273.29	174.632	1.88092	0.02114
BC27_008	6.81292	0.0719446	0.0706	0.00108	0.26913	0.00445	0.79069	899.636	607.699	886.866	8.49777	2.135
BC27_012	21.3083	0.254265	0.05375	0.00166	0.22821	0.00505	0.67818	296.266	171.649	295.76	3.44764	2.28
BC27_014	5.29886	0.063456	0.07948	0.00196	0.11714	0.00294	0.36091	190.285	58.6702	1118.08	12.0018	2.546
BC27_023	14.9993	0.582692	0.06562	0.01111	0.0971	0.01552	0.29986	34.3235	8.79275	416.033	15.6746	14.24
BC27_024	11.526	0.124879	0.06049	0.00114	0.10553	0.0021	0.31346	676.233	181.09	537.553	5.55928	3.014
BC27_025	11.0509	0.11846	0.05984	0.00111	0.08498	0.00174	0.26872	517.261	118.748	559.124	5.69474	1.367
BC27_026	34.65	0.444231	0.05058	0.00214	0.24427	0.00624	0.75404	331.191	213.348	183.425	2.31814	1.307
BC27_027	9.44465	0.107042	0.06263	0.0015	0.04316	0.00141	0.10199	272.179	23.7152	649.531	6.95193	1.678
BC27_030	35.8551	0.62994	0.04947	0.0042	0.37067	0.01272	1.15117	102.368	100.675	177.327	3.07259	-0.2868
BC27_031	8.96459	0.0988476	0.06757	0.00136	0.06487	0.00159	0.12707	305.298	33.1423	684.814	7.13944	6.394
BC27_033	3.57871	0.0397023	0.0993	0.00179	0.18121	0.0035	0.60664	125.251	64.9121	1592.26	14.2545	0.7004
BC27_035	7.84683	0.0818917	0.0739	0.00109	0.11189	0.00196	0.34003	1197.71	347.923	781.539	7.6882	9.732
BC27_038	13.3797	0.21124	0.07567	0.00345	0.10972	0.00473	0.31067	917.701	243.565	463.196	7.11085	24.28
BC27_039	10.8861	0.129174	0.05925	0.0017	0.21258	0.00471	0.71299	236.651	144.148	566.618	6.404	0.3198
BC27_041	6.07128	0.0681917	0.07362	0.00154	0.05202	0.00142	0.14803	631.07	79.8073	985.303	10.0203	1.708
BC27_043	3.28904	0.0359151	0.11193	0.00187	0.17949	0.00342	0.58492	158.37	79.1377	1735.58	15.0213	3.756
BC27_049	7.22909	0.0810026	0.07251	0.00153	0.17838	0.00365	0.46864	517.863	207.333	839.778	8.75483	6.114
BC27_051	12.6342	0.142065	0.07572	0.00165	0.11569	0.00266	0.33255	546.767	155.337	488.324	5.37674	23.51
BC27_054	37.1609	0.455708	0.05365	0.00183	0.37483	0.00813	1.15023	500.4	491.719	171.163	2.07299	6.556
BC27_055	10.008	0.104167	0.06798	0.00107	0.09883	0.00185	0.25507	1969.08	429.08	617.702	6.15147	9.374
BC27_056	9.48317	0.107917	0.06201	0.00153	0.0512	0.00165	0.15282	220.995	28.8521	646.709	6.94936	0.9923
BC27_061	8.11886	0.104806	0.07602	0.00239	0.1295	0.00383	0.53793	481.131	221.108	751.179	9.18878	13.51
BC27_063	5.53649	0.0609988	0.07959	0.00156	0.13353	0.00283	0.40612	338.417	117.415	1077.27	10.6699	4.201
BC27_064	12.0642	0.135356	0.05995	0.00142	0.06511	0.00178	0.19846	344.439	58.3983	514.116	5.52781	3.184
BC27_066	6.7254	0.0796066	0.07393	0.00193	0.16806	0.00404	0.53973	167.402	77.1885	897.212	9.83506	5.491
BC27_067	3.85535	0.0411725	0.09749	0.00161	0.24457	0.00459	0.79987	234.845	160.478	1500.73	13.2381	2.925
BC27_068	6.78518	0.0750431	0.07477	0.00152	0.17713	0.00367	0.48441	802.086	331.932	891.995	9.13125	6.524
BC27_069	26.3366	0.339872	0.05028	0.00209	0.25882	0.0066	0.789	254.716	171.692	240.199	3.0407	-1.169
BC27_070	6.23791	0.0715973	0.07274	0.00169	0.15417	0.00351	0.48254	410.075	169.049	960.443	10.0479	1.737
BC27_072	32.6052	0.361453	0.05019	0.00118	0.29043	0.00576	0.90017	1189.28	914.583	194.752	2.12523	0.279
BC27_073	4.96845	0.0604795	0.07865	0.00213	0.29092	0.00653	0.90159	81.2925	62.6144	1180.99	12.7356	-0.7252
BC27_074	5.84966	0.0653575	0.07246	0.00153	0.17239	0.00367	0.52842	393.817	177.782	1016.21	10.1828	-0.6899
BC27_077	3.54421	0.0388149	0.09913	0.00179	0.34836	0.00671	1.16386	170.413	169.441	1603.02	14.126	0.1548
BC27_078	12.9216	0.146931	0.06097	0.0015	0.54479	0.01076	1.74037	586.51	872.031	481.39	5.27249	5.761
BC27_079	11.3572	0.148333	0.06344	0.00236	0.35894	0.00878	1.13538	159.574	154.781	544.712	6.82078	6.67
BC27_081	5.89971	0.069265	0.07491	0.00188	0.16641	0.004	0.51866	213.167	94.4534	1011.63	10.789	2.074
BC27_083	10.8015	1.10488	0.08782	0.03794	0.05139	0.04269	0.05041	15.6563	0.674251	569.191	56.0445	32.48
BC27_084	42.735	0.876616	0.05742	0.00451	0.13273	0.0079	0.3757	735.245	235.987	148.973	3.02438	12.91
BC27_086	12.0106	0.124058	0.05738	0.00091	0.06678	0.00134	0.21091	1736.65	312.913	515.327	5.05849	-0.3599
BC27_087	12.0758	0.126868	0.09702	0.00154	0.19589	0.00382	0.24462	1798.07	375.762	488.412	5.23583	45.72
BC27_088	2.9678	0.0321486	0.11708	0.002	0.53226	0.01033	1.82464	177.037	275.966	1881.44	15.4687	1.192
BC27_090	13.9024	0.16042	0.08904	0.0021	0.11282	0.00296	0.4725	787.031	317.694	438.058	5.0186	39.31
BC27_091	6.06061	0.0701561	0.07137	0.00174	0.15584	0.00374	0.46995	534.724	214.682	983.729	10.3166	-0.6338
BC27_092	38.835	0.497691	0.05721	0.00217	0.17736	0.00517	0.57774	759.934	375.079	163.697	2.07527	12.11
BC27_094	31.8471	0.405696	0.05199	0.002	0.07364	0.00286	0.19824	1006.82	170.514	199.34	2.50061	2.99
BC27_098	6.595	0.0735049	0.09041	0.00184	0.19349	0.00428	0.52704	283.62	127.701	915.338	9.70242	21.12
BC27_100	4.94022	0.0580858	0.10092	0.00229	0.1829	0.0044	0.5464	293.857	137.171	1202.68	13.0391	18.18
BC27_101	3.41285	0.0378546	0.10047	0.00195	0.15892	0.00359	0.53118	138.498	62.8494	1652.32	14.6786	-0.8039
BC27_103	1.99617	0.0257012	0.18242	0.00398	0.19744	0.00511	0.73268	227.619	142.475	2638.26	22.4166	1.539
BC27_105	7.0082	0.0746546	0.0735	0.00136	0.05791	0.00141	0.16772	449.818	64.4521	865.659	8.54459	6.155
BC27_107	14.0568	0.171906	0.07057	0.00208	0.16441	0.00449	0.42993	445.603	163.667	442.126	5.26694	19.31
BC27_108	12.4549	0.139611	0.07297	0.00165	0.05673	0.00165	0.05542	1159.17	54.8818	496.664	5.42496	20.04
BC27_109	1.81712	0.0202409	0.21465	0.00363	0.1793	0.004	0.66206	75.2708	42.5734	2877.7	19.3873	2.741
BC27_110	35.8166	0.615758	0.05284	0.00348	0.27719	0.01048	0.85409	316.137	230.672	177.524	3.01113	5.085
BC27_111	37.8931	0.689227	0.05527	0.00377	0.20006	0.00888	0.51083	691.287	301.682	167.863	3.01604	9.109
BC27_112	1.70538	0.0184678	0.28507	0.00452	0.44172	0.00916	0.29417	358.289	90.0423	3168.21	20.9368	10.01
BC27_113	12.747	0.185233	0.06423	0.00282	0.17358	0.00602	0.50849	361.902	157.213	487.301	6.82963	9.833
BC27_114	3.21048	0.0342198	0.11525	0.00197	0.03155	0.00084	0.08934	922.519	70.4103	1774.12	15.0695	4.378
BC27_116	1.7675	0.0198378	0.2192	0.00378	0.12803	0.00303	0.45287	78.2816	30.2864	2928.81	19.5852	1.993
BC27_117	6.44995	0.067395	0.07212	0.00122	0.03014	0.00074	0.09289	734.041	58.2511	932.59	8.83469	2.088
BC27_118	13.8083	0.183043	0.08195	0.00277	0.23633	0.00679	0.60891	435.968	226.79	446.801	5.80022	31.63
BC27_119	12.5865	0.158421	0.05834	0.00206	0.29283	0.00767	0.89812	141.509	108.576	493.088	5.9621	1.782
BC27_121	3.97456	0.0426523	0.1028	0.00186	0.06617	0.00163	0.24788	802.688	169.982	1471.46	13.6175	8.188
BC27_122	28.393	0.395018	0.25337	0.00658	0.7471	0.01931	0.54823	452.829	212.086	189.366	2.83538	140
BC27_123	6.71186	0.0774844	0.07348	0.00183	0.13793	0.00362	0.41533	320.955	113.881	898.808	9.59573	4.935
BC27_127	6.76636	0.0732538	0.1169	0.00217	0.12469	0.00297	0.45288	1822.16	704.991	866.521	9.32543	45.42
BC27_129	10.8861	0.177762	0.0606	0.0035	0.39124	0.01306	1.3139	55.3993	62.1844	566.773	8.84425	2.142
BC27_130	3.48882	0.0377327	0.11302	0.00209	0.00722	0.00036	0.01917	447.41	7.32727	1655.12	15.012	7.874
BC27_132	1.64864	0.0195426	0.22033	0.00421	0.06412	0.00194	0.24924	122.24	26.0283	3021	20.5668	-1.712
BC27_133	3.68338	0.0796398	0.05722	0.00474	0.06794	0.00752	0.08022	37.3343	2.55862	1458.21	26.304	-35.99
BC27_134	24.5761	0.380509	0.05633	0.00298	0.14546	0.00598	0.23139	484.744	95.8235	257.132	3.90552	7.497
BC27_137	12.3762	0.143981	0.05849	0.00166	0.41046	0.00992	1.3464	302.287	347.704	501.222	5.59336	1.684
BC27_140	9.43485	0.102369	0.06427	0.00137	0.2267	0.00534	0.76447	683.459	446.363	651.087	6.68007	3.671
BC27_141	35.2858	0.435781	0.06098	0.00218	0.22644	0.00659	0.61409	467.281	245.146	179.669	2.19537	16.82
BC27_142	11.5794	0.134083	0.05685	0.0016	0.03817	0.0015	0.12675	314.331	34.0369	533.466	5.89445	-1.771
BC27_144	5.15863	0.0614724	0.11787	0.00279	0.02883	0.00124	0.4764	1302.49	530.102	1143	12.9701	33.8
BC27_147	7.23484	0.0910767	0.06727	0.00217	0.18164	0.00539	0.56606	298.674	144.436	834.808	9.75697	0.3969
BC27_148	6.09273	0.0649624	0.07312	0.00142	0.0968	0.00241	0.31791	927.336	251.858	981.653	9.46173	1.316

## Sheet: GZUS_LC3
Sample TW1
	Isotopic ratios							Concentrations		Concordia ages (Ma)
Grain ID	U238Pb206	1σ 38/06	Pb207Pb206	1σ 07/06	Pb208Pb206	1σ 08/06	Th232U238	U (ppm)	Th (ppm)	t.conc	σ t.conc	c.disc
TW1_002	3.36519	0.0396358	0.10736	0.00232	0.22479	0.005	0.71861	133.55	84.896	1688.7	31.856	2.654
TW1_003	33.761	0.524309	0.05049	0.00335	0.24734	0.00854	0.76639	184.718	125.231	188.178	5.644	0.997
TW1_004	3.01705	0.0344077	0.12545	0.0024	0.15328	0.00342	0.51622	157.087	71.7343	1881.21	33.554	6.299
TW1_005	15.2114	0.161972	0.07094	0.00127	0.2983	0.00575	0.8671	1395.37	1070.31	407.62	8.391	21.21
TW1_006	5.89657	0.0664099	0.07472	0.00163	0.11982	0.00282	0.37584	185.742	61.7537	1012.35	20.206	1.83
TW1_009	21.097	0.244797	0.052	0.00151	0.48028	0.0099	1.42318	475.867	599.096	298.5	6.624	-0.4993
TW1_013	8.8308	0.096699	0.06223	0.00132	0.25975	0.00528	0.81396	410.883	295.85	691.274	13.887	-0.3754
TW1_016	2.53807	0.0282795	0.2079	0.00343	0.17364	0.00367	0.64257	129.456	73.5859	2264.88	44.599	28.16
TW1_017	6.27904	0.079247	0.07766	0.00236	0.20064	0.00525	0.58312	101.825	52.5248	956.763	18.055	1.959
TW1_018	6.25	0.0664062	0.07298	0.00126	0.21915	0.00428	0.663	539.316	316.306	960.207	21.866	7.129
TW1_019	6.41519	0.0761362	0.07846	0.00201	0.16096	0.00399	0.49559	162.716	71.3351	939.234	20.242	8.604
TW1_020	9.69462	0.212408	0.06063	0.00524	0.17331	0.01012	0.58298	63.449	32.7212	632.804	25.816	-0.2869
TW1_021	8.98796	0.0961322	0.0631	0.0012	0.00647	0.00042	0.03455	576.158	17.6092	680.868	13.378	1.094
TW1_022	6.13798	0.0904196	0.0715	0.00346	1.13307	0.02644	3.577	38.3764	121.432	972.945	25.839	-0.08317
TW1_023	20.2511	0.225559	0.05608	0.00134	0.19962	0.00436	0.58793	681.053	354.207	310.972	6.631	5.181
TW1_024	3.18177	0.0378626	0.11691	0.00256	0.2264	0.0052	0.74618	77.2645	51.0005	1784.22	33.945	5.131
TW1_025	9.4509	0.10629	0.06069	0.00143	0.06063	0.00172	0.19621	352.04	61.1031	647.962	13.451	-0.7588
TW1_026	9.88631	0.10849	0.06241	0.00138	0.17626	0.00383	0.52551	497.358	231.207	622.178	12.675	2.408
TW1_031	33.8524	0.572993	0.05122	0.00375	0.14851	0.00754	0.48889	156.576	67.7152	187.682	6.136	2.185
TW1_032	23.7248	0.433407	0.05382	0.00401	0.40542	0.01442	1.27739	136.108	153.801	266.19	35.256	5.965
TW1_033	4.44129	0.0680513	0.09161	0.00405	0.29387	0.00897	0.90171	91.08	72.6508	1314.21	9.337	3.45
TW1_034	3.42489	0.0365972	0.10649	0.00178	0.18963	0.00388	0.60884	339.759	182.989	1668.02	27.981	2.817
TW1_041	6.14024	0.0882241	0.07331	0.00292	0.10677	0.00419	0.3491	79.8229	24.6506	973.773	25.187	1.875
TW1_056	11.2486	0.178409	0.05971	0.0033	0.21283	0.00795	0.61899	83.4047	45.6693	549.212	16.335	1.596
TW1_057	5.83771	0.0719064	0.07425	0.00216	0.15515	0.00435	0.49972	100.802	44.5601	1020.28	22.39	1.054
TW1_066	37.7644	0.812903	0.04789	0.00682	0.24585	0.01452	0.78821	96.7085	67.4306	168.467	7.015	-2.624
TW1_072	36.8324	0.529084	0.04972	0.00293	0.24428	0.00834	0.70961	246.121	154.496	172.689	4.797	0.2861
TW1_096	11.4129	0.135465	0.05838	0.00205	0.0618	0.00255	0.16628	251.749	37.0304	541.456	12.043	0.05943
TW1_099	13.1406	0.238292	0.06041	0.00384	0.01702	0.00234	0.06122	422.652	22.889	473.108	16.209	5.361
TW1_203	12.6486	0.147189	0.05809	0.00222	0.14362	0.00391	0.52388	166.228	84.5276	490.666	10.758	1.529
TW1_230	12.21	0.144612	0.05475	0.00213	0.07517	0.00224	0.24545	141.692	33.7577	506.833	11.275	-3.841
TW1_233	43.122	0.892565	0.06534	0.00492	0.32115	0.01254	0.89497	772.867	671.392	147.226	5.924	23.64
TW1_234	30.349	0.515795	0.05226	0.00356	0.1416	0.00606	0.48823	207.325	98.2514	209.008	6.851	3.075
TW1_237	37.7358	0.555358	0.05063	0.00324	0.14187	0.00526	0.43669	163.161	69.1596	168.615	4.8	1.908
TW1_238	37.2162	0.401664	0.06082	0.00118	0.08292	0.00164	0.18591	1891.68	341.362	169.692	3.572	17.15
TW1_239	32.1337	0.949967	0.12569	0.01231	0.65786	0.0313	1.58582	39.8701	61.3712	191.644	11.14	76.63
TW1_240	5.86132	0.0831393	0.07717	0.00296	0.11219	0.00377	0.39698	71.1529	27.4173	1018.06	25.94	4.225
TW1_243	25.5493	0.326384	0.05247	0.00216	0.36699	0.00838	1.17674	190.763	217.891	247.545	6.079	2.038
TW1_247	17.5593	0.209663	0.06843	0.00191	0.0858	0.00235	0.31406	1212.67	369.672	355.742	8.165	20.01
TW1_248	31.837	0.486525	0.05476	0.00303	0.39276	0.01076	1.2025	350.244	408.807	199.358	5.883	7.237
TW1_251	10.3466	0.109193	0.06066	0.0011	0.10839	0.00212	0.3588	835.433	290.956	595.414	11.649	1.119
TW1_255	23.4742	0.281029	0.05725	0.00173	0.1403	0.00349	0.45262	780.228	342.782	268.952	6.191	8.4
TW1_258	36.3901	0.635635	0.06113	0.00452	0.53702	0.01621	1.60575	135.558	211.284	174.523	5.904	17.15
TW1_264	6.31512	0.0725831	0.07962	0.00184	0.06207	0.00171	0.24444	950.136	225.435	954.245	4.43	2.095
TW1_265	37.2995	0.500851	0.05079	0.00236	0.26628	0.00727	0.86208	326.322	273.059	170.568	19.895	9.154
TW1_266	32.8947	0.443646	0.05226	0.00223	0.3659	0.00938	1.15451	409.129	458.481	193.08	5.029	3.634
TW1_269	31.9489	0.37767	0.05041	0.00155	0.22665	0.00543	0.72711	522.606	368.839	198.693	4.531	0.4972
TW1_273	42.0698	0.513263	0.05793	0.00185	0.26238	0.00655	0.68972	767.347	513.721	151.111	3.581	13.61
TW1_276	34.1647	0.385184	0.15634	0.00305	0.49986	0.01108	0.84553	1609.53	1320.96	161.802	3.814	100.5
TW1_278	43.9367	0.501913	0.09554	0.0022	0.21985	0.0053	0.4788	3206.17	1490.06	137.551	3.146	57.17
TW1_279	3.78802	0.0416124	0.08893	0.00172	0.18555	0.00421	0.63099	263.756	161.543	1493.51	26.183	-3.536
TW1_285	32.2789	0.437609	0.05378	0.00234	0.27093	0.00804	0.825	272.344	218.089	196.69	5.15	5.852
TW1_289	35.4359	0.590179	0.05258	0.00343	0.27962	0.01048	0.86614	161.321	135.625	179.409	5.777	4.616
TW1_290	37.4251	0.434199	0.1341	0.00301	0.45996	0.0116	0.87208	1195.49	1011.97	154.28	3.661	86.23
TW1_291	34.6861	0.493281	0.06924	0.00284	0.36804	0.011	1.00218	396.861	386.053	181.848	5.03	27.32

## Sheet: PS104_10R
Sample PS104
	Isotopic ratios							Concentrations		Concordia ages (Ma)
Grain ID	U238Pb206	1σ 38/06	Pb207Pb206	1σ 07/06	Pb208Pb206	1σ 08/06	Th232U238	U (ppm)	Th (ppm)	t.conc	σ t.conc	c.disc
PS104_001	26.8745	0.346674	0.05597	0.00213	0.43825	0.00921	1.32986	313.693	371.987	235.518	5.85294	7.744
PS104_002	63.8162	0.895952	0.09374	0.00343	0.56916	0.01276	1.7387	1032.86	1601.34	96.9987	2.69913	56.09
PS104_003	63.5728	0.767885	0.04922	0.00165	0.66082	0.01202	2.0387	884.15	1607.3	100.618	2.36368	1.964
PS104_004	68.9655	2.85375	0.06765	0.01127	0.58445	0.04114	1.59616	330.54	470.454	92.364	7.46063	28.42
PS104_005	57.1102	0.6197	0.05101	0.00119	0.47184	0.00798	1.50147	2470.62	3307.81	111.888	2.36052	4.498
PS104_006	20.6398	0.225781	0.05271	0.00111	0.25057	0.00435	0.7838	744.731	520.501	305.044	6.37442	0.3622
PS104_007	57.4713	0.990884	0.06375	0.00421	0.41876	0.0129	1.11783	318.341	317.311	110.825	3.72257	22.88
PS104_008	23.4028	0.355998	0.05402	0.00305	0.16157	0.00599	0.53715	181.826	87.09	269.788	7.87761	3.623
PS104_009	57.8704	0.837245	0.04902	0.003	0.28504	0.00805	0.83765	333.444	249.059	110.445	3.10508	1.293
PS104_010	25.1699	0.342103	0.05107	0.00238	0.23149	0.0062	0.69343	184.73	114.224	251.151	6.5584	-0.2893
PS104_011	10.2722	0.108684	0.05939	0.00104	0.09998	0.00183	0.31258	611.121	170.336	598.385	11.6901	-0.6441
PS104_012	22.5378	0.279373	0.05124	0.00196	0.3345	0.00717	1.03542	237.013	218.829	279.814	6.64652	-1.032
PS104_013	24.8385	0.364003	0.05218	0.00315	0.22086	0.00706	0.69766	123.154	76.614	254.466	7.16503	1.344
PS104_014	67.1141	0.855817	0.04897	0.00227	0.33376	0.00768	0.98431	531.536	466.532	95.3457	2.36548	1.731
PS104_015	58.4454	0.888123	0.05227	0.00282	0.45907	0.01175	1.30254	834.773	969.563	109.342	3.23048	6.582
PS104_016	66.0502	0.785273	0.04792	0.00168	0.27856	0.00579	0.83601	915.52	682.489	96.8673	2.2401	-0.08981
PS104_017	63.4921	1.45125	0.06207	0.00645	0.60836	0.02317	1.74857	159.17	248.177	100.529	4.47571	21
PS104_018	58.7199	0.965448	0.05124	0.00316	0.52738	0.01408	1.64539	566.971	831.854	108.851	3.4791	4.968
PS104_019	27.9564	0.445489	0.09417	0.0042	0.76281	0.01861	2.35419	336.349	706.071	221.265	6.90573	51.74
PS104_020	56.5291	0.798885	0.05047	0.00264	0.18254	0.00589	0.58486	455.436	237.518	113.041	3.10423	3.584
PS104_021	68.6342	1.55451	0.05066	0.00504	0.59244	0.02245	1.87069	408.382	681.217	93.242	4.11	4.577
PS104_022	20.2716	0.283548	0.05201	0.00267	0.30964	0.00816	0.95632	133.61	113.936	310.37	8.30062	-0.9093
PS104_023	61.3874	1.54505	0.16319	0.01055	0.7184	0.02862	1.59825	181.826	259.13	97.0183	4.93221	103
PS104_024	66.4894	1.50308	0.06787	0.00602	0.44321	0.01851	1.38191	222.49	274.162	95.7518	4.22517	28.58
PS104_025	58.2072	0.880901	0.05107	0.00295	0.19865	0.00687	0.57911	442.656	228.583	109.804	3.23008	4.663
PS104_026	59.7729	0.893199	0.05213	0.00299	0.37831	0.00998	1.14081	353.195	359.29	106.938	3.10727	6.445
PS104_027	62.6174	0.941026	0.05181	0.00329	0.24269	0.00764	0.70342	341.577	214.25	102.123	2.98508	6.107
PS104_028	65.8762	0.998124	0.05972	0.00341	0.45999	0.01209	1.31739	388.631	456.529	96.9028	2.86125	17.98
PS104_029	24.7709	0.294526	0.08233	0.00208	0.30387	0.00609	0.74345	481.577	319.253	248.749	5.80636	39.88
PS104_030	67.3401	1.36041	0.04825	0.0062	0.42221	0.01689	1.35716	122.573	148.334	95.0258	3.73493	0.5336
PS104_031	26.2123	0.535927	0.05355	0.00608	0.23642	0.01319	0.72292	52.8631	34.0769	241.374	9.49401	3.925
PS104_032	18.9645	0.244564	0.05277	0.00211	0.23238	0.00573	0.73603	190.54	125.054	331.231	8.15111	-0.4758
PS104_033	56.5291	0.830841	0.05436	0.00293	0.234	0.00716	0.6326	338.092	190.713	112.976	3.22855	9.673
PS104_034	64.6412	2.59066	0.06542	0.0143	0.49542	0.0383	1.49171	63.9005	84.9973	98.7559	7.70939	25.35
PS104_035	22.9779	0.269273	0.05325	0.00161	0.30182	0.00603	0.93031	404.316	335.402	274.711	6.17452	2.27
PS104_036	17.6523	0.221237	0.11748	0.00295	0.5522	0.01086	1.16787	855.685	891.098	333.83	8.35651	67.53
PS104_037	70.2741	1.38276	0.05594	0.00459	0.49325	0.01682	1.46252	257.345	335.609	91.0019	3.48785	12.79
PS104_038	25.1509	0.474426	0.12211	0.00673	0.52485	0.0172	1.20112	312.531	334.732	242.61	9.00191	72.7
PS104_039	74.7384	1.11717	0.05764	0.00272	0.46468	0.0115	1.38811	1712.53	2119.73	85.4733	2.49244	15.48
PS104_040	50.6586	1.00085	0.10176	0.00611	0.27158	0.0117	0.40874	264.316	96.3356	122.581	4.77755	61.68
PS104_041	69.735	0.923965	0.05063	0.00209	0.485	0.0106	1.43177	1160.66	1481.83	91.7758	2.36712	4.581
PS104_042	53.8793	1.42246	0.1974	0.01256	0.70946	0.03022	1.07215	114.44	109.408	108.163	5.8245	119.1
PS104_043	37.1058	0.495661	0.11053	0.00342	0.47748	0.01071	1.06426	602.407	571.682	162.764	4.33978	68.11
PS104_044	50.2008	0.882042	0.1342	0.00609	0.56123	0.01696	1.23024	278.258	305.249	120.08	4.22753	85.65
PS104_045	64.8088	0.92404	0.04799	0.00265	0.28458	0.00775	0.82015	423.486	309.706	98.7086	2.73724	-0.03434
PS104_046	36.6972	0.686811	0.06067	0.00525	0.1937	0.01024	0.60394	88.2988	47.5517	173.133	6.27406	16.57
PS104_047	25.582	0.353397	0.05204	0.00261	0.31143	0.00805	0.91914	167.303	137.121	247.217	6.56511	1.381
PS104_048	65.4022	1.66821	0.11301	0.01041	0.6622	0.02888	1.57322	79.0042	110.83	95.4823	4.80161	71.02
PS104_049	26.3435	0.319231	0.05271	0.00175	0.26387	0.00577	0.80938	400.83	289.288	240.243	5.60021	2.665
PS104_050	22.4972	0.521307	0.10252	0.00832	0.52712	0.02127	1.19042	41.2449	43.7811	275.623	12.4051	56.46
PS104_051	63.4921	1.04812	0.05007	0.00401	0.41287	0.01285	1.19422	221.909	236.307	100.74	3.23433	3.36
PS104_052	12.9416	0.137338	0.05643	0.001	0.0227	0.00061	0.0623	862.075	47.8906	479.624	9.5346	-0.4017
PS104_053	25.4388	0.375337	0.05933	0.00287	0.26992	0.00779	0.82382	222.49	163.44	248.412	7.05912	12.07
PS104_054	36.2582	1.59073	0.07235	0.01288	0.24901	0.02594	0.55836	171.95	85.6119	174.516	14.8632	31.06
PS104_055	35.2983	0.7725	0.05338	0.00518	0.19093	0.01084	0.55391	229.461	113.335	180.089	7.6197	5.827
PS104_056	24.7341	0.287535	0.05193	0.0015	0.57105	0.01062	1.80712	457.76	737.635	255.542	5.7044	0.9099
PS104_057	67.3401	1.54179	0.05348	0.00749	0.4908	0.02111	1.44798	102.822	132.759	95.0077	4.23313	8.945
PS104_058	62.1891	0.696146	0.05282	0.00138	0.38358	0.00723	1.16005	1492.95	1544.32	102.75	2.23925	7.69
PS104_059	66.313	1.27525	0.0507	0.00487	0.44589	0.01586	1.38487	194.025	239.598	96.483	3.60993	4.529
PS104_060	73.1529	1.39135	0.12897	0.00645	0.46016	0.01557	0.79714	742.988	528.121	82.8924	3.16078	83.55
PS104_061	13.328	0.147438	0.05798	0.0013	0.01581	0.00071	0.04281	512.947	19.581	466.9	9.73396	2.22
PS104_062	25.5689	0.313809	0.06679	0.00208	0.43799	0.00917	1.41998	568.133	719.365	245.96	5.84487	22.04
PS104_063	54.407	0.917636	0.06276	0.00373	0.5898	0.01663	1.77299	421.162	665.844	117	3.84342	21.39
PS104_064	60.4961	0.914944	0.05491	0.00323	0.59655	0.01513	1.77822	431.619	684.388	105.616	3.10763	10.75
PS104_065	61.0128	0.967866	0.07625	0.00385	0.73111	0.01854	2.22065	375.851	744.239	103.522	3.21748	38.12
PS104_066	11.0181	0.126254	0.06145	0.00156	0.13286	0.00306	0.39433	388.631	136.651	560.925	12.0265	3.451
PS104_067	60.5327	1.28247	0.04708	0.006	0.50837	0.01952	1.46201	143.486	187.058	105.62	4.34989	-1.834
PS104_068	43.7254	0.573573	0.05535	0.00215	0.24825	0.00626	0.71109	1021.25	647.548	145.654	3.70769	10.02
PS104_069	53.7924	1.12851	0.0739	0.00551	0.4123	0.01631	1.10593	501.909	494.959	117.742	4.8241	34.91
PS104_070	19.3424	0.231959	0.06422	0.00185	0.39811	0.0082	1.10243	431.619	424.295	324.36	7.47485	15.88
PS104_071	15.7928	0.19953	0.07316	0.00229	0.46667	0.01005	1.26938	510.042	577.317	393.777	9.55107	24.15
PS104_072	66.0939	0.873679	0.05803	0.00244	0.80285	0.01721	2.50052	597.179	1331.53	96.5739	2.48842	15.65
PS104_073	65.3595	0.811654	0.04824	0.00196	0.47763	0.01041	1.49832	645.395	862.277	97.8849	2.36433	0.4176
PS104_074	82.0345	1.00945	0.22871	0.00449	0.65793	0.01299	0.74157	4295.27	2840.27	62.7851	1.68518	138.5
PS104_075	53.5045	0.601175	0.08622	0.00183	0.22444	0.00457	0.36881	1492.95	490.98	113.644	2.55506	49.44
PS104_076	1.75217	0.040771	0.77818	0.02263	2.1421	0.05784	0.14625	240.498	31.3635	2340.71	124.897	146.7
PS104_077	24.1371	0.483558	0.05918	0.00515	0.21148	0.01083	0.60972	65.6432	35.6892	261.633	10.0766	11.38
PS104_078	24.3013	0.472444	0.09073	0.00607	0.3365	0.01299	0.72397	76.0997	49.127	256.533	9.68023	47
PS104_079	22.4719	0.282793	0.08418	0.00245	0.37801	0.00838	0.91005	435.685	353.553	274.619	6.75593	40.62
PS104_080	72.5689	0.8426	0.19557	0.00363	0.8728	0.0164	1.93228	1863.57	3210.94	72.2745	1.81307	124.6
PS104_081	25.0752	0.314383	0.06315	0.0021	0.31206	0.00724	0.88866	431.038	341.561	251.42	6.08626	17.15
PS104_082	1.79147	0.0268304	0.80817	0.01532	2.19139	0.04504	1.15892	120.83	124.866	2273.16	76.7083	153.5
PS104_083	26.8312	0.331161	0.06194	0.00198	0.42744	0.00925	1.28782	650.623	747.139	235.3	5.61274	16.13
PS104_084	26.5252	0.309578	0.05236	0.00156	0.27092	0.00587	0.84844	518.175	392.025	238.63	5.35737	2.178
PS104_085	65.6599	0.905356	0.04912	0.00237	0.40181	0.00995	1.27002	492.615	557.872	97.4418	2.61366	1.908
PS104_086	65.445	0.985102	0.05334	0.00277	0.31903	0.00921	0.91314	516.432	420.501	97.7044	2.8627	8.652
PS104_087	60.7533	1.21802	0.04654	0.00504	0.19106	0.01007	0.52813	180.664	85.0804	105.234	4.10128	-2.761
PS104_088	36.1664	0.444722	0.10003	0.00264	0.15038	0.00398	0.05355	3001	143.299	167.29	4.10413	59.72
PS104_089	65.2316	0.851032	0.05625	0.00218	0.36164	0.00858	0.99754	1031.12	917.185	97.8931	2.48859	13.04
PS104_090	72.6744	1.58447	0.20558	0.01081	0.78777	0.02774	1.19834	184.15	196.774	80.106	3.57371	123.5
PS104_091	60.8273	1.18399	0.06441	0.00536	0.37546	0.01478	1.11891	155.685	155.331	104.801	3.97451	23.91
PS104_092	66.313	1.75897	0.10646	0.00916	0.50207	0.02406	1.36389	179.502	218.306	93.8938	4.91962	66.34
PS104_093	65.5308	1.07357	0.06259	0.00344	0.63278	0.01736	1.75511	931.785	1458.27	97.2247	3.10782	21.88
PS104_094	13.7344	0.167883	0.06209	0.00192	0.19511	0.00483	0.47459	706.391	298.938	453.601	10.5068	8.297
PS104_095	26.5957	0.304153	0.08897	0.00203	0.43578	0.00891	1.15166	970.125	996.252	228.874	5.18533	47.52
PS104_096	25.5037	0.312211	0.05575	0.00183	0.38738	0.00861	1.21029	427.552	461.419	247.976	5.84255	6.974
PS104_097	28.2965	0.416361	0.06517	0.00295	0.2851	0.00843	0.82611	381.079	280.718	223.111	6.35066	20.75
PS104_098	27.3673	0.539257	0.08152	0.00533	0.4743	0.01695	1.3589	225.394	273.116	228.91	8.75893	39.13
PS104_099	28.6369	0.311627	0.11182	0.00201	0.30301	0.00598	0.35666	1684.07	535.588	200.787	4.47734	69.86
PS104_100	64.4745	1.3718	0.10437	0.00666	0.61975	0.0223	1.54493	370.042	509.773	96.2218	4.05134	64.79
PS104_101	60.4961	1.86648	0.08786	0.01349	0.75535	0.03848	1.98224	59.8341	105.76	104.875	6.31924	49.45
PS104_102	66.4011	1.49909	0.18978	0.01031	1.00686	0.0349	2.16042	120.83	232.771	88.0188	4.05543	116.5
PS104_103	11.6212	0.174216	0.06796	0.00304	0.13603	0.00507	0.34499	308.465	94.8919	532.588	15.0588	12.76
PS104_104	61.5006	2.15593	0.11756	0.0143	0.69392	0.04047	1.62429	95.2698	137.986	101.149	7.00062	74.2
PS104_105	69.8812	1.17201	0.05778	0.00387	0.23287	0.00912	0.65528	339.253	198.229	91.4577	2.98883	15.44
PS104_106	64.7249	0.963542	0.08736	0.00362	0.69257	0.01774	1.9156	542.573	926.787	96.4471	2.83312	49.99
PS104_107	24.9066	0.533491	0.05472	0.00518	0.33548	0.01489	0.95382	116.183	98.8154	253.794	10.4496	5.247
PS104_108	55.8971	0.687388	0.05041	0.0019	0.22273	0.0058	0.68597	923.652	564.977	114.309	2.73135	3.443
PS104_109	24.2131	0.381077	0.05994	0.00349	0.33608	0.01059	0.9478	146.971	124.213	260.765	7.89463	12.46
PS104_110	36.4033	0.556586	0.08158	0.0037	0.29329	0.0093	0.87742	280.581	219.524	172.052	5.14191	41.38
PS104_111	68.3995	2.85388	0.12097	0.01846	0.6354	0.04552	1.27321	102.822	116.735	91.1548	7.50732	76.81
PS104_112	26.9179	0.413007	0.12528	0.00467	0.40681	0.01181	0.98453	343.32	301.401	222.825	6.80711	76.31
PS104_114	23.0362	0.260026	0.05312	0.00138	0.3909	0.00833	1.19695	757.511	808.503	274.05	5.93241	2.091
PS104_115	58.4112	1.05768	0.06712	0.00443	0.23148	0.00969	0.6063	376.432	203.512	108.859	3.84497	27.22
PS104_116	70.8717	1.35616	0.06827	0.00481	0.51281	0.01779	1.47278	237.594	312.025	89.7855	3.35697	29.3
PS104_117	62.3053	1.5916	0.05943	0.00837	0.39714	0.02078	1.19914	91.2034	97.5209	102.544	5.09759	17.33
PS104_118	46.0405	1.37782	0.24649	0.01653	0.8265	0.03947	1.02136	124.315	113.219	123.073	7.607	137.9
PS104_119	70.0771	1.32592	0.06683	0.00475	0.37752	0.01423	1.05211	443.237	415.828	90.874	3.35767	27.49
PS104_120	22.9991	0.49722	0.05194	0.0053	0.16676	0.01018	0.48315	79.5851	34.2871	274.372	11.3787	0.2621
PS104_121	65.9196	1.86852	0.05379	0.00857	0.34536	0.0213	1.00631	102.241	91.743	97.0341	5.35201	9.349
PS104_122	22.3964	0.30096	0.0845	0.00296	0.26008	0.00734	0.61449	446.141	244.458	276.752	7.24151	40.66
PS104_123	63.0517	1.1529	0.05313	0.00435	0.59073	0.01976	1.85728	204.482	338.648	101.411	3.60727	8.191
PS104_124	26.6383	0.33351	0.06124	0.00211	0.40246	0.00977	1.20846	338.092	364.32	237.131	5.73243	15.11
PS104_125	83.5422	1.25627	0.20145	0.00626	0.52184	0.0146	0.39255	4584.57	1604.76	67.5835	2.11509	123.7
PS104_126	70.6714	0.948944	0.12829	0.00394	0.4624	0.01203	0.81455	1488.88	1081.42	84.3915	2.29158	83.8
PS104_127	61.8812	2.79538	0.04568	0.01554	0.52069	0.04536	1.67741	61.5768	92.1029	103.332	9.07552	-4.218
PS104_128	28.2486	0.510709	0.09073	0.00533	0.30916	0.01198	0.80241	165.56	118.459	220.709	7.77598	48.39
PS104_129	25.208	0.686277	0.11094	0.00969	0.40533	0.02154	0.78282	94.108	65.6909	244.611	13.0198	64.35
PS104_130	66.1376	1.356	0.04982	0.00571	0.37059	0.0163	1.16964	120.83	126.021	96.7403	3.85861	3.089
PS104_131	62.1504	0.965668	0.09353	0.00399	0.30112	0.00972	0.58705	1495.85	783.034	99.9235	3.0707	55.65
PS104_132	65.7895	1.42832	0.08419	0.00617	0.72927	0.02676	1.97073	366.556	644.147	95.7846	4.0819	46.6
PS104_133	25.0564	0.483423	0.09747	0.00572	0.34586	0.01359	0.73652	103.403	67.9099	247.051	9.3024	53.52
PS104_134	32.8947	0.400364	0.1423	0.00344	0.88837	0.0203	3.80063	1034.03	3504.32	175.218	4.35694	90.34
PS104_135	26.1233	0.375335	0.07042	0.00306	0.31585	0.00936	0.84158	243.403	182.658	240.731	6.69536	26.56
PS104_136	26.6525	0.333866	0.085	0.00249	0.27593	0.00714	0.60607	1386.06	749.068	231.703	5.69344	43.05
PS104_137	51.7063	1.01595	0.13197	0.00684	0.65487	0.02233	1.75572	368.299	576.598	116.993	4.59892	84.24
PS104_138	39.1236	0.443891	0.05937	0.00152	0.14087	0.00357	0.35675	1196.1	380.495	162.102	3.57566	15.29
PS104_139	23.245	0.567347	0.0999	0.00821	0.38741	0.01962	0.92787	34.2739	28.3575	266.795	12.6618	54.69
PS104_140	64.9351	0.969809	0.06639	0.00361	0.72041	0.01977	2.08138	380.498	706.189	98.0153	2.85736	26.7
PS104_141	26.9542	0.355999	0.05217	0.00215	0.28186	0.0079	0.88622	336.349	265.796	234.875	5.96943	2.019
PS104_142	26.7023	0.327985	0.05778	0.00191	0.10891	0.0035	0.30806	453.693	124.628	236.895	5.61053	10.31
PS104_143	67.5219	2.18842	0.08156	0.01275	0.40077	0.02891	0.96498	57.5104	49.4859	94.1264	5.95988	43.71
PS104_144	65.9196	0.912532	0.10583	0.00385	0.58326	0.01578	1.47767	519.337	684.295	93.1748	2.56719	66.47
PS104_145	25.2398	0.668899	0.05727	0.00724	0.31952	0.01883	1.02478	76.6806	70.0701	250.466	12.7669	9.091
PS104_146	26.2743	0.310653	0.05775	0.00176	0.5237	0.01264	1.638	581.494	849.33	240.689	5.48618	10.14
PS104_147	19.7511	0.230163	0.05409	0.00158	0.44513	0.01062	1.40973	462.407	581.269	318.519	7.09226	1.978
PS104_149	25.5558	0.424516	0.0543	0.00405	0.20836	0.00862	0.66136	97.0125	57.2114	247.467	7.90533	4.842
PS104_150	50.4032	0.736741	0.0519	0.00266	0.32643	0.01023	0.99225	359.585	318.156	126.635	3.59373	5.398

## Sheet: NBP99-02_47PC
Sample 9902-47PC		Note that data for this sample is formatted differently due to the different laboratory/analytical choices.
		Ratios									Ages (Ma)						Concordia Age
Grain ID	U (ppm)	206Pb/204Pb	U/Th	206Pb*/207Pb*	± 2σ (%)	207Pb*/235U	± 2σ (%)	206Pb*/238U	± 2σ (%)	error corr.	206Pb*/238U	± 2σ (Ma)	207Pb*/235U	± 2σ (Ma)	206Pb*/207Pb*	± 2σ (Ma)	t.conc	σ t.conc	c.disc
9902-47PC_13	115	2500	1.64	22.079	20.2	0.2473	21.1	0.03962	6.2	0.293	250.5	15.2	224.4	42.5	41	491.6	249.561	14.8498	-9.9
9902-47PC_44	82	2500	2.09	21.9	20.1	0.2493	21.1	0.03961	6.4	0.304	250.4	15.8	226	42.8	21.2	487.6	249.599	15.3302	-9.2
9902-47PC_41	53	2500	2.18	21.833	20.6	0.2469	21.6	0.03911	6.5	0.302	247.3	15.8	224	43.5	13.9	499.9	246.589	15.3882	-8.9
9902-47PC_28	154	2500	1.7	21.66	19.8	0.2564	21.1	0.0403	7.5	0.353	254.7	18.6	231.8	43.8	5.3	476.8	253.707	18.2404	-8.5
9902-47PC_49	52	2500	1.91	21.63	20.4	0.2601	23	0.04082	10.7	0.466	257.9	27.1	234.8	48.3	8.7	491.3	256.085	26.2247	-8.3
9902-47PC_09	51	2500	1.61	18.26	16.8	0.7388	18	0.09788	6.7	0.371	602	38.5	561.7	77.9	401.6	375.8	598.747	37.134	-7.1
9902-47PC_02	172	10135	1.76	21.161	6.5	0.1782	8.5	0.02736	5.5	0.65	174	9.5	166.5	13	61.2	153.8	173.489	9.19074	-3.8
9902-47PC_06	59	2500	1.5	21.817	21.1	0.1026	22.9	0.01624	9	0.392	103.8	9.2	99.2	21.6	12.1	510	103.507	9.05218	-3.7
9902-47PC_55	15	2500	1.09	18.671	19.4	0.5401	21	0.07317	7.9	0.378	455.2	34.9	438.5	74.7	351.6	439.8	454.562	33.8176	-3.7
9902-47PC_56	80	94008	2.86	21.079	8.7	0.1706	12.2	0.0261	8.5	0.7	166.1	14	160	18.1	70.4	207.5	165.389	13.5431	-3.2
9902-47PC_43	131	27095	1.67	18.069	3.8	0.6446	7.5	0.08452	6.4	0.861	523	32.3	505.2	29.7	425.1	84.9	509.067	28.2643	-2.8
9902-47PC_48	228	18864	1.28	21.558	8.2	0.092	11.6	0.0144	8.1	0.703	92.1	7.5	89.4	9.9	16.6	198.1	91.9663	7.23808	-2.5
9902-47PC_46	190	60420	1.41	17.262	3.5	0.7424	10	0.09299	9.4	0.938	573.2	51.7	563.8	43.4	526.2	76.2	557.643	40.191	-2
9902-47PC_27	40	14190	1.82	15.665	5.6	1.1371	12.5	0.12925	11.2	0.896	783.6	82.7	771.1	67.6	735.3	117.6	766.805	64.2165	-1.7
9902-47PC_05	216	11047	1.02	20.652	7.6	0.1783	11	0.02671	7.9	0.717	170	13.2	166.6	16.8	118.9	180.2	169.514	12.8993	-1.6
9902-47PC_10	86	20237	1.16	19.903	6.1	0.2707	10	0.03909	7.9	0.791	247.2	19.2	243.2	21.6	205.3	142	246.343	18.4821	-1.3
9902-47PC_11	76	45286	1.46	19.642	5.4	0.3081	8.9	0.04391	7.1	0.799	277	19.3	272.7	21.3	235.7	123.5	275.849	18.5015	-1.3
9902-47PC_17	517	24414	2.66	20.43	4	0.1892	8.3	0.02805	7.3	0.873	178.3	12.8	176	13.4	144.3	94.9	177.707	12.3478	-1.2
9902-47PC_45	62	13051	2.61	15.897	6.9	1.0675	11.8	0.12313	9.6	0.813	748.6	67.8	737.5	61.8	704	146	740.265	59.0264	-1.2
9902-47PC_32	219	42353	2.85	19.76	3.8	0.2794	8.5	0.04005	7.7	0.898	253.2	19	250.2	18.9	222	86.9	251.542	18.003	-0.98
9902-47PC_31	102	41436	2.63	17.787	4.1	0.6022	12.8	0.07773	12.1	0.947	482.5	56.3	478.7	48.8	460	90.8	476.118	46.0002	-0.96
9902-47PC_24	198	67073	2.57	16.487	2.1	0.8723	5	0.10435	4.5	0.904	639.8	27.5	636.8	23.6	626	46	636.253	22.9852	-0.48
9902-47PC_38	158	44375	0.87	19.528	6	0.2845	11.2	0.04031	9.5	0.844	254.8	23.6	254.2	25.2	249.2	138.4	254.543	22.8354	-0.15
9902-47PC_40	95	10667	2.12	17.525	5.3	0.6281	11.1	0.07988	9.7	0.88	495.4	46.5	494.9	43.4	492.9	116.1	495.062	42.2319	-0.099
9902-47PC_54	122	17782	1.79	17.436	4.7	0.641	7.7	0.0811	6.2	0.795	502.7	29.8	502.9	30.7	504.1	103.3	502.794	28.1281	0.04
9902-47PC_34	137	102639	1.53	19.461	4.3	0.2861	9.9	0.0404	8.9	0.902	255.3	22.3	255.5	22.3	257.1	98	255.395	21.3269	0.052
9902-47PC_33	83	2500	1.52	19.511	18.4	0.2761	20.8	0.03909	9.8	0.471	247.2	23.8	247.6	45.7	251.3	423.2	247.262	23.2596	0.11
9902-47PC_42	100	30006	1.18	19.437	5.1	0.2773	8.1	0.03911	6.2	0.773	247.3	15.1	248.5	17.8	260	117.7	247.436	14.6596	0.43
9902-47PC_58	361	53385	2.77	17.148	2.4	0.6707	5.8	0.08345	5.3	0.907	516.7	26.3	521.1	23.8	540.6	53.6	521.392	23.3433	0.7
9902-47PC_53	179	54930	6.19	16.342	3.4	0.8607	9.9	0.10206	9.3	0.94	626.4	55.4	630.5	46.4	645.1	72.7	633.108	43.821	0.75
9902-47PC_22	404	140054	1.95	19.258	3.1	0.2846	8.4	0.03977	7.8	0.93	251.4	19.3	254.3	19	281.2	71.2	253.277	18.4897	0.81
9902-47PC_21	341	523081	16.62	13.759	3.5	1.6524	9.6	0.16496	8.9	0.93	984.3	81.3	990.5	60.6	1004.1	71.5	995.341	53.249	0.85
9902-47PC_16	155	136420	11.77	12.703	3.2	2.1048	8.2	0.19401	7.6	0.923	1143.1	79.2	1150.4	56.4	1164.2	62.7	1155.98	48.6008	0.89
9902-47PC_50	205	69628	2.31	13.374	2	1.8015	5	0.17482	4.6	0.913	1038.6	43.8	1046	32.7	1061.5	41.1	1050.74	29.6242	0.9
9902-47PC_07	185	185169	7.97	14.075	3.3	1.5237	9.9	0.15561	9.4	0.943	932.3	81.2	940	60.9	957.8	67.7	947.275	51.3871	1.2
9902-47PC_36	402	153480	2.24	19.849	3.5	0.1911	7.4	0.02752	6.5	0.88	175	11.3	177.6	12.1	211.5	81.9	175.41	10.9789	1.2
9902-47PC_12	139	100197	57.28	16.78	4.1	0.7075	9.6	0.08614	8.6	0.902	532.7	44.1	543.3	40.2	588	89.4	542.141	40.3918	1.7
9902-47PC_59	132	75173	1.22	17.481	3.2	0.5726	9.1	0.07263	8.5	0.937	452	37.2	459.7	33.6	498.4	70.1	461.723	33.5179	1.7
9902-47PC_04	145	44625	1.87	19.009	4.7	0.2874	9.1	0.03965	7.8	0.857	250.6	19.2	256.5	20.6	310.8	106.9	252.268	18.7913	1.8
9902-47PC_19	125	53171	2.1	14.906	3	1.2288	9.4	0.13291	8.9	0.946	804.4	67.4	813.8	52.7	839.5	63.3	823.791	45.2815	1.8
9902-47PC_25	143	74778	1.4	18.957	5.4	0.2956	10.4	0.04067	8.9	0.855	257	22.3	263	24	317.1	122.1	258.53	21.9657	1.8
9902-47PC_23	95	15835	2.11	18.947	8.1	0.296	11.4	0.04069	8	0.704	257.1	20.2	263.3	26.4	318.3	184	257.7	19.7529	2.1
9902-47PC_39	93	17394	2.26	20.198	9.6	0.1113	13.6	0.01631	9.6	0.709	104.3	10	107.1	13.8	171	223.5	104.253	9.73875	2.4
9902-47PC_57	241	44981	1.5	16.653	3.6	0.6626	8.4	0.08007	7.6	0.907	496.5	36.5	516.2	34.1	604.4	76.8	512.929	34.7876	3.1
9902-47PC_47	96	35698	0.66	18.618	7.3	0.3048	12.3	0.04118	9.9	0.806	260.1	25.2	270.1	29.1	357.9	163.8	261.447	24.8775	3.2
9902-47PC_29	296	78441	8.43	18.81	3.7	0.2764	5.7	0.03772	4.4	0.767	238.7	10.2	247.8	12.5	334.7	82.8	239.398	10.135	3.3
9902-47PC_03	170	61763	1.47	18.917	6	0.2595	7.2	0.03562	4.1	0.565	225.7	9.1	234.3	15.1	321.9	135.5	225.721	8.91556	3.4
9902-47PC_15	254	78842	2.73	13.356	2.8	1.7249	9.2	0.16716	8.8	0.954	996.5	80.9	1017.8	59.1	1064.2	55.5	1041.57	46.1787	3.5
9902-47PC_01	516	97691	4.05	13.2	2.3	1.7678	7.3	0.16931	6.9	0.95	1008.3	64.9	1033.7	47.4	1087.8	45.7	1062.34	37.2567	4.2
9902-47PC_14	28	54178	0.97	18.2	10.6	0.3042	14.7	0.04017	10.2	0.696	253.9	25.5	269.7	34.8	409	236.3	254.494	25.0582	5.4
9902-47PC_37	531	65342	6.49	14.24	4.8	1.1683	8.8	0.12071	7.3	0.836	734.7	50.9	785.8	48	934	98.8	764.489	49.9135	5.8
9902-47PC_20	672	46141	0.86	16.722	6.3	0.4764	9.7	0.0578	7.3	0.757	362.2	25.7	395.6	31.6	595.4	136.7	363.733	25.7054	8.4
9902-47PC_26	241	180228	1.38	5.944	2.7	9.4638	9	0.40816	8.6	0.955	2206.5	161.3	2384	83	2539.4	44.8	2522.86	35.5707	13
9902-47PC_08	219	181202	2.42	5.464	2.4	10.8377	8.6	0.42967	8.3	0.96	2304.2	160.1	2509.3	80	2679.7	39.6	2660.94	33.0024	14
9902-47PC_51	441	12752051	4.95	5.185	2.4	11.7915	8	0.4436	7.7	0.953	2366.7	151.9	2588	75.3	2766.1	39.9	2741.31	33.7941	14
9902-47PC_18	418	27389	17.44	12.404	8.1	1.3354	12.3	0.12019	9.3	0.752	731.7	64.2	861.2	71.7	1211.2	160.1	744.492	68.6144	18
9902-47PC_52	419	10950	1.84	15.271	18.8	0.256	21.4	0.02836	10.2	0.477	180.3	18.1	231.4	44.2	788.9	394.9	178.149	17.7813	23
9902-47PC_30	221	698446	4.82	11.818	8.2	1.7564	30.2	0.15062	29.1	0.963	904.4	245.5	1029.5	196.1	1305.8	158.6	1210.51	130.532	24
9902-47PC_35	661	14991	1.08	14.344	16.6	0.3567	17.4	0.03713	5	0.288	235	11.5	309.7	46.4	919.1	342.6	233.669	11.3006	26

## Sheet: Standards
	Isotopic ratios							Concentrations		Concordia ages (Ma)
Grain ID	U238Pb206	1σ 38/06	Pb207Pb206	1σ 07/06	Pb208Pb206	1σ 08/06	Th232U238	U (ppm)	Th (ppm)	t.conc	σ t.conc	c.disc
GJ1#1	10.2155	0.11375	0.05926	0.0013	0.00911	0.00075	0.02718	284.825	6.61366	601.534	12.41	-0.9397
GJ1#2	10.2386	0.114263	0.06039	0.00133	0.00891	0.00069	0.028	295.664	7.07247	601.011	12.45	0.5707
GJ1#3	10.2365	0.115264	0.05924	0.00136	0.00676	0.00077	0.02702	290.244	6.69983	600.402	12.53	-0.9272
GJ1#4	10.2281	0.115075	0.06003	0.0014	0.00837	0.00076	0.02762	289.642	6.8344	601.365	12.56	0.08491
GJ1#5	10.2449	0.115453	0.06024	0.00142	0.00824	0.00069	0.02712	295.664	6.85019	600.554	12.57	0.3918
GJ1#6	10.2638	0.114826	0.06003	0.0014	0.00874	0.00072	0.02707	293.255	6.78186	599.398	12.45	0.157
GJ1#7	10.1916	0.113217	0.05953	0.00137	0.00917	0.00069	0.0271	293.857	6.80331	603.081	12.42	-0.6399
GJ1#8	10.367	0.121446	0.06181	0.00166	0.00858	0.00079	0.02823	295.061	7.11604	594.414	12.98	2.681
GJ1#9	10.2093	0.114653	0.05907	0.00142	0.0082	0.00073	0.0276	302.89	7.14181	601.834	12.54	-1.209
GJ1#10	10.1792	0.115013	0.0599	0.00145	0.00861	0.0007	0.02651	298.072	6.75066	604.008	12.67	-0.184
GJ1#11	10.2459	0.114427	0.05905	0.00145	0.00753	0.00074	0.02716	301.083	6.98604	599.832	12.43	-1.165
GJ1#12	10.2785	0.118326	0.06064	0.00158	0.00822	0.00077	0.02755	298.674	7.02967	598.848	12.83	0.9845
GJ1#13	10.2218	0.118069	0.06027	0.0016	0.0091	0.0008	0.02673	308.911	7.0542	601.816	12.93	0.3869
GJ1#14	10.2512	0.115595	0.06138	0.0015	0.0089	0.00066	0.02805	311.922	7.47471	600.706	12.61	1.882
GJ1#15	10.2082	0.115671	0.06002	0.00155	0.00773	0.00073	0.02769	306.503	7.25057	602.454	12.69	0.03195
GJ1#16	10.2208	0.115955	0.05975	0.00154	0.00847	0.0007	0.02756	306.503	7.21653	601.626	12.68	-0.2965
GJ1#1	10.102	0.115318	0.06108	0.00154	0.00819	0.00083	0.02723	304.964	7.34594	608.928	12.92	1.188
GJ1#2	10.1204	0.114714	0.05938	0.00147	0.00768	0.00078	0.0278	307.523	7.56263	607.001	12.76	-0.9852
GJ1#4	10.2375	0.117383	0.05975	0.00157	0.00823	0.00083	0.02701	311.105	7.4333	600.701	12.8	-0.2626
GJ1#3	10.1874	0.117276	0.06076	0.00157	0.00766	0.0008	0.02656	303.429	7.12913	603.959	12.93	0.9532
GJ1#5	10.2501	0.119774	0.0607	0.00167	0.00859	0.00086	0.02676	308.546	7.30394	600.416	13.06	1.007
GJ1#6	10.1698	0.122042	0.06381	0.00184	0.00828	0.00094	0.02646	298.824	6.99449	605.744	13.57	4.83
GJ1#7	10.2838	0.121621	0.06057	0.00172	0.00924	0.00081	0.02718	307.523	7.39397	598.493	13.18	0.9076
GJ1#8	10.1399	0.121325	0.06065	0.00178	0.00819	0.00094	0.02734	298.824	7.22711	606.536	13.5	0.7163
GJ1#9	10.1895	0.1194	0.06184	0.00174	0.00896	0.00084	0.02751	295.754	7.19734	604.167	13.19	2.361
GJ1#10	10.1895	0.122515	0.06167	0.00183	0.00872	0.00084	0.02686	305.476	7.25828	604.082	13.53	2.146
GJ1#11	10.1461	0.120444	0.05994	0.00175	0.00803	0.00081	0.02723	304.453	7.33362	605.899	13.37	-0.2017
GJ1#12	10.2428	0.118553	0.05982	0.00163	0.00823	0.00073	0.0269	310.593	7.39085	600.449	12.92	-0.1603
GJ1#13	10.1688	0.120983	0.06074	0.00178	0.00722	0.00087	0.02645	308.035	7.20735	604.941	13.4	0.8943
GJ1#14	10.1678	0.118891	0.05838	0.00168	0.00964	0.00078	0.0274	306.5	7.42901	603.915	13.11	-2.229
GJ1#15	10.144	0.12554	0.06187	0.00202	0.00908	0.00083	0.0263	300.871	6.99982	606.629	13.99	2.316
GJ1#16	10.1833	0.121329	0.06087	0.00183	0.00861	0.00084	0.02644	307.011	7.18069	604.158	13.4	1.096
GJ1#1	10.0878	0.110922	0.05964	0.0013	0.00852	0.00064	0.02685	311.37	7.45482	608.936	12.4	-0.7058
GJ1#2	10.1698	0.1117	0.05988	0.00129	0.00856	0.00061	0.02743	325.892	7.97108	604.498	12.31	-0.2272
GJ1#3	10.1657	0.114709	0.06198	0.00146	0.00858	0.00071	0.02782	321.826	7.98353	605.775	12.72	2.468
GJ1#4	10.2249	0.118141	0.06044	0.00158	0.00784	0.00077	0.02669	312.531	7.43805	601.724	12.93	0.6146
GJ1#6	10.2554	0.116741	0.05889	0.00148	0.00746	0.00069	0.02627	315.436	7.38904	599.22	12.66	-1.358
GJ1#5	10.2575	0.115737	0.0619	0.00146	0.00999	0.00066	0.02689	321.245	7.70272	600.615	12.62	2.557
GJ1#7	10.2501	0.115571	0.0605	0.00146	0.0088	0.00064	0.02662	316.017	7.50128	600.388	12.58	0.7411
GJ1#8	10.2218	0.115979	0.06041	0.00148	0.00791	0.00066	0.02574	309.627	7.10663	601.904	12.69	0.567
GJ1#9	10.1616	0.117714	0.06163	0.00162	0.00897	0.00078	0.02623	313.112	7.32344	605.746	13.06	2.025
GJ1#10	10.2218	0.117024	0.06165	0.00157	0.00915	0.00062	0.02734	317.76	7.74665	602.403	12.84	2.173
GJ1#11	10.203	0.117635	0.06023	0.00155	0.00765	0.00066	0.0261	316.598	7.36827	602.848	12.92	0.2955
GJ1#12	10.1297	0.118002	0.05959	0.0016	0.0082	0.00074	0.02661	307.884	7.30548	606.637	13.12	-0.6942
GJ1#13	10.2312	0.117239	0.06079	0.00154	0.00949	0.00066	0.02738	313.693	7.65871	601.544	12.82	1.081
GJ1#14	10.1657	0.118843	0.06287	0.0017	0.00846	0.00072	0.02815	313.693	7.87409	605.859	13.2	3.623
GJ1#15	10.0929	0.116127	0.06021	0.00157	0.00866	0.00065	0.02854	321.245	8.17537	609.031	13.01	0.04149
GJ1#16	10.1574	0.117618	0.05998	0.00163	0.00768	0.00072	0.02869	321.826	8.2332	605.275	13.03	-0.1251
GJ1#1	10.3199	0.110761	0.06099	0.00129	0.00683	0.00098	0.02594	275.411	6.93448	596.878	11.91	1.507
GJ1#2	10.4297	0.114218	0.06035	0.00152	0.00765	0.00091	0.02584	274.797	6.89236	590.516	12.04	0.9096
GJ1#3	10.4167	0.115017	0.0594	0.00152	0.00624	0.00111	0.02534	291.972	7.18143	590.796	12.14	-0.3667
GJ1#4	10.1906	0.112155	0.05962	0.00157	0.00767	0.00085	0.02561	289.519	7.19696	603.256	12.34	-0.5309
GJ1#5	10.2881	0.114312	0.05932	0.00141	0.00746	0.00059	0.02602	306.693	7.74595	597.665	12.33	-0.723
GJ1#6	10.3199	0.113956	0.05937	0.00139	0.00744	0.00056	0.02609	313.441	7.93766	595.957	12.22	-0.5936
GJ1#7	10.2114	0.116785	0.05989	0.0015	0.00845	0.00057	0.02565	320.188	7.97178	602.213	12.79	-0.1316
GJ1#8	10.2187	0.114864	0.05917	0.00143	0.00797	0.00055	0.02558	311.601	7.73681	601.384	12.54	-1.059
GJ1#9	10.1843	0.116167	0.05969	0.00148	0.00876	0.00056	0.02641	339.203	8.69543	603.604	12.78	-0.448
GJ1#10	10.1574	0.117618	0.06016	0.00156	0.00968	0.00062	0.02663	337.976	8.73615	605.361	13.02	0.1104
GJ1#11	10.247	0.1197	0.05903	0.00155	0.00862	0.00061	0.02646	347.177	8.91669	599.784	13.01	-1.191
GJ1#12	10.2051	0.118725	0.05962	0.00155	0.00756	0.00061	0.02673	344.723	8.94402	602.421	13.02	-0.4985		GJ1 weighted mean:		602.06+/-1.65 (MSWD 0.34, n = 60)
91500#1	5.63031	0.0694239	0.07229	0.00206	0.12678	0.00349	0.41614	81.8946	29.1145	1051.14	22.85	-2.23
91500#2	5.62556	0.0696233	0.07643	0.00211	0.12634	0.0035	0.41785	82.4968	29.4491	1056.83	23.19	1.897
91500#3	5.57662	0.0752589	0.07653	0.0027	0.11373	0.00382	0.37741	57.808	18.6387	1064.66	25.58	1.713
91500#4	5.64302	0.0703746	0.07425	0.00218	0.12784	0.00356	0.41281	78.8838	27.8197	1051.54	23.23	-0.1622
91500#5	5.66412	0.0744308	0.07386	0.00246	0.11829	0.00386	0.39527	65.034	21.9608	1047.7	24.45	-0.4277
91500#6	5.61419	0.0715485	0.07811	0.00232	0.12384	0.00367	0.4045	66.2383	22.8898	1059.99	24.05	3.497
91500#7	5.55648	0.0805824	0.11192	0.00373	0.24015	0.00702	0.37806	68.647	22.1716	1066.65	28.69	32.73
91500#8	5.6373	0.071503	0.07297	0.00224	0.12603	0.0037	0.42628	87.3141	31.7976	1051.06	23.59	-1.505
91500#9	5.63507	0.074622	0.1001	0.00299	0.18774	0.00531	0.38631	69.2491	22.8542	1058.32	25.75	23.73
91500#10	5.61199	0.0689727	0.07411	0.00214	0.12841	0.00365	0.41739	91.5293	32.6375	1056.52	22.97	-0.5031
91500#11	5.64653	0.0701432	0.07413	0.00223	0.12606	0.00376	0.42706	93.3358	34.0527	1050.84	23.15	-0.2624
91500#12	5.62525	0.0734127	0.07672	0.00251	0.13103	0.00421	0.41066	67.4426	23.6609	1056.68	24.56	2.219
91500#13	5.59159	0.0700356	0.07383	0.00225	0.12615	0.00387	0.43074	87.3141	32.1303	1059.65	23.49	-0.9229
91500#14	5.63634	0.0698904	0.07263	0.00221	0.12369	0.00376	0.42433	86.1098	31.2156	1050.86	23.05	-1.864
91500#15	5.62177	0.073954	0.0774	0.0026	0.12856	0.00438	0.4338	85.5076	31.6891	1057.69	24.82	2.882
91500#16	5.6205	0.0742366	0.07448	0.00262	0.12691	0.00439	0.41637	67.4426	23.9899	1055.54	24.8	-0.07611
91500#1	5.56762	0.0790459	0.07107	0.00288	0.11471	0.00439	0.37142	62.4256	20.5106	1061.32	26.71	-4.001
91500#2	5.62366	0.100253	0.07665	0.0042	0.12422	0.00622	0.37488	60.8906	20.1926	1056.29	33.7	2.186
91500#3	5.66765	0.114676	0.07955	0.00502	0.11826	0.00696	0.37575	64.4724	21.43	1050	38.18	5.42
91500#4	5.57196	0.0745122	0.07587	0.00273	0.11422	0.00388	0.37968	67.5425	22.6853	1064.89	25.35	1.019
91500#5	5.58472	0.0823392	0.07318	0.00309	0.11752	0.00477	0.39707	65.4957	23.0054	1060.52	27.8	-1.667
91500#6	5.60381	0.0788208	0.07415	0.00294	0.12012	0.00442	0.3653	64.4724	20.8341	1058.09	26.49	-0.5287
91500#7	5.61956	0.0852644	0.07767	0.00332	0.1178	0.005	0.38214	64.984	21.9675	1057.81	28.7	3.171
91500#8	5.61419	0.0781675	0.07739	0.00294	0.11405	0.00433	0.37062	62.4256	20.4664	1058.69	26.33	2.843
91500#9	5.56328	0.0810893	0.07345	0.0031	0.11679	0.00485	0.38995	64.984	22.4164	1064.43	27.59	-1.53
91500#10	5.59097	0.0762717	0.07638	0.00282	0.12392	0.00451	0.38801	64.4724	22.1293	1062.01	25.83	1.665
91500#11	5.67086	0.100978	0.08082	0.00434	0.12826	0.00645	0.38679	66.5191	22.76	1050.04	33.63	6.688
91500#12	5.58378	0.115985	0.07844	0.00522	0.12312	0.00754	0.38306	64.4724	21.847	1063.83	39.61	3.741
91500#13	5.54539	0.0805685	0.07761	0.00321	0.11634	0.00501	0.39406	62.9373	21.9392	1070.51	27.77	2.606
91500#14	5.7169	0.100663	0.07179	0.004	0.12192	0.00639	0.38367	66.5191	22.5764	1037.71	32.64	-2.301
91500#15	5.59754	0.0758245	0.07558	0.00283	0.1207	0.00486	0.39808	68.5658	24.1451	1060.27	25.6	0.8994
91500#16	5.57693	0.0762004	0.07501	0.00286	0.12424	0.00493	0.38847	66.0074	22.683	1063.34	25.87	0.1783
91500#1	5.56204	0.0711536	0.07264	0.00233	0.11385	0.00345	0.38627	62.7386	21.6094	1063.31	24.03	-2.339
91500#2	5.59097	0.0715829	0.07369	0.00241	0.11202	0.00344	0.37606	63.3196	21.233	1059.7	24.05	-1.077
91500#3	5.57724	0.0737204	0.07311	0.00264	0.11697	0.00372	0.37902	62.1577	21.0075	1061.59	24.9	-1.779
91500#4	5.59347	0.0716469	0.07565	0.00241	0.11923	0.00354	0.38471	64.4814	22.12	1061.18	24.14	0.931
91500#5	5.6013	0.0743577	0.07488	0.00256	0.11033	0.00365	0.38089	61.5768	20.9138	1059.12	24.98	0.2059
91500#6	5.55648	0.0778037	0.07747	0.00286	0.11477	0.00404	0.38344	62.1577	21.2525	1068.78	26.67	2.52
91500#7	5.59347	0.07853	0.07626	0.00285	0.11975	0.00413	0.37804	60.9959	20.5615	1061.54	26.55	1.558
91500#8	5.57507	0.0721088	0.07656	0.00245	0.11407	0.0036	0.38542	62.7386	21.5619	1065.11	24.49	1.72
91500#9	5.55401	0.0746499	0.07721	0.00269	0.11697	0.00388	0.37741	62.1577	20.9183	1069.08	25.59	2.239
91500#10	5.59347	0.0728984	0.07506	0.00257	0.11424	0.00373	0.3842	63.3196	21.6926	1060.6	24.58	0.338
91500#11	5.56948	0.0741356	0.07732	0.00266	0.12023	0.00389	0.38277	61.5768	21.0171	1066.51	25.29	2.453
91500#12	5.65163	0.0772971	0.07493	0.00279	0.11566	0.00415	0.37868	60.9959	20.5963	1050.69	25.61	0.5912
91500#13	5.59347	0.0750885	0.07511	0.00264	0.11829	0.00404	0.38583	62.1577	21.3849	1060.64	25.31	0.3888
91500#14	5.59534	0.0820267	0.07454	0.00312	0.12058	0.00458	0.38081	62.1577	21.1067	1059.84	27.68	-0.1822
91500#15	5.56359	0.0764553	0.07643	0.00279	0.11277	0.00417	0.38617	61.5768	21.2037	1066.78	26.1	1.527
91500#16	5.56204	0.0754847	0.07498	0.00273	0.11852	0.00415	0.38234	62.1577	21.1915	1065.87	25.71	0.04696
91500#1	5.75871	0.0686469	0.07398	0.00254	0.09665	0.0028	0.35788	75.4466	26.2084	1032.39	22	0.2998
91500#2	5.74647	0.0683553	0.07396	0.00264	0.09456	0.00368	0.36512	74.8332	26.5212	1034.35	22.01	0.2018
91500#3	5.74053	0.0705208	0.07496	0.0026	0.10332	0.00301	0.36621	82.1938	29.2168	1036.03	22.76	1.203
91500#4	5.66091	0.0708215	0.07656	0.00284	0.10168	0.00349	0.36841	79.1269	28.2956	1050.04	23.51	2.336
91500#5	5.81564	0.071702	0.0754	0.00223	0.10468	0.00293	0.36223	86.4875	30.4089	1024.7	22.55	2.095
91500#6	5.73592	0.0710656	0.0719	0.00219	0.10199	0.00291	0.3705	87.7143	31.5444	1033.9	22.71	-1.998
91500#7	5.65867	0.070125	0.07164	0.00216	0.10533	0.00304	0.36826	90.1679	32.2307	1045.94	22.9	-2.743
91500#8	5.54324	0.0685223	0.07709	0.00225	0.1018	0.00303	0.3677	91.3946	32.6195	1071.2	23.5	2.019
91500#9	5.61829	0.0707061	0.07266	0.00221	0.10931	0.00337	0.37106	94.4616	34.0222	1053.81	23.44	-1.944
91500#10	5.61293	0.0705712	0.06967	0.0022	0.10797	0.00337	0.36777	96.3017	34.3774	1050.88	23.28	-5.106
91500#11	5.59034	0.0712543	0.07597	0.00234	0.11049	0.00361	0.37025	98.1419	35.2706	1062.06	24.03	1.227
91500#12	5.54754	0.0701675	0.07486	0.00227	0.11257	0.00364	0.37565	99.3687	36.2323	1068.21	23.9	-0.1704		91500 weighted mean:		1056.02+/-3.25 (MSWD 0.66, n = 60)
		Ratios									Ages (Ma)						Concordia Age
Grain ID	U (ppm)	206Pb/204Pb	U/Th	206Pb*/207Pb*	± 2σ (%)	207Pb*/235U	± 2σ (%)	206Pb*/238U	± 2σ (%)	error corr.	206Pb*/238U	± 2σ (Ma)	207Pb*/235U	± 2σ (Ma)	206Pb*/207Pb*	± 2σ (Ma)	t.conc	σ t.conc	c.disc
FC 2	214	32805	2.65	13.131	2.2	1.9759	8.4	0.18826	8.1	0.966	1111.9	83.1	1107.3	56.8	1098.3	43.4	1101	38	-0.84	0.0761557	2.2
FC 7	190	169233	2.28	13.265	2.9	1.9328	10.4	0.18603	10	0.961	1099.8	101.4	1092.5	69.8	1077.9	57.9	1084	49	-1.2	0.0753864	2.9
FC 8	198	440798	2.37	13.246	2.3	1.9348	9.1	0.18596	8.7	0.966	1099.5	88.4	1093.2	60.7	1080.7	47	1084	41	-1.2	0.0754945	2.3
FC 11	1851	491985	2.29	12.941	2.3	2.0021	7.3	0.188	6.9	0.948	1110.5	70.6	1116.2	49.5	1127.3	46.2	1122	38	0.86	0.0772738	2.3
FC 12	304	118210	1.71	13.043	1.9	2.0028	4.6	0.18955	4.2	0.912	1118.9	43.1	1116.5	31.1	1111.7	37.6	1115	28	-0.32	0.0766695	1.9
FC 13	656	8829987	2.2	13.125	2.8	1.9972	6.6	0.19021	5.9	0.904	1122.5	61.2	1114.6	44.5	1099.1	56.2	1110	41	-0.87	0.0761905	2.8
FC 15	303	95680	1.54	13.023	2.8	1.956	7.2	0.18483	6.6	0.921	1093.3	66.8	1100.5	48.5	1114.7	56.2	1106	42	0.92	0.0767872	2.8
FC 16	664	259505	2.14	13.072	3.1	1.9701	8.2	0.18686	7.6	0.927	1104.4	77.3	1105.3	55.3	1107.3	61.6	1106	47	0.098	0.0764994	3.1
FC 19	64	18801	2.75	13.261	3.7	1.9257	8.9	0.18529	8.1	0.909	1095.8	81.7	1090	59.6	1078.5	74.5	1086	53	-0.67	0.0754091	3.7
FC 20	76	55047	2.62	12.635	3.2	2.0221	6.1	0.18538	5.2	0.854	1096.3	52.6	1122.9	41.5	1174.9	62.8	1128	41	2.3	0.0791452	3.2
FC 21	247	270277	2.55	13.228	2.2	1.96	7	0.18812	6.6	0.951	1111.2	67.5	1101.9	46.8	1083.6	43.1	1092	36	-1.4	0.0755972	2.2
FC 22	241	65203	1.76	13.052	2.4	1.9778	6.5	0.18731	6.1	0.932	1106.8	61.7	1108	43.9	1110.3	47.2	1109	37	0.16	0.0766166	2.4
FC 23	97	19461	1.89	13.324	2.4	1.9317	8.7	0.18675	8.4	0.96	1103.8	85.1	1092.1	58.5	1069	49.2	1077	41	-2	0.0750525	2.4
FC 25	143	33151	2.02	13.269	3.6	1.9542	7	0.18816	5.9	0.853	1111.4	60.6	1099.9	46.7	1077.3	72.9	1097	45	-1	0.0753636	3.6
FC 26	300	181625	1.69	12.982	3.5	1.9719	8.4	0.18575	7.7	0.912	1098.3	77.7	1106	56.9	1121	69.1	1111	51	0.85	0.0770297	3.5
FC 27	218	133873	1.61	13.199	2.7	1.936	8	0.18542	7.5	0.939	1096.5	75.8	1093.6	53.6	1087.9	55	1091	43	-0.4	0.0757633	2.7
FC 28	517	144315	1.22	13.231	3.4	1.9436	7.5	0.18659	6.7	0.892	1102.9	68.2	1096.3	50.6	1083.1	68.4	1093	47	-0.7	0.0755801	3.4
FC 29	258	2626623	2.5	13.103	2.8	1.9883	7.9	0.18904	7.4	0.933	1116.2	75.3	1111.5	53.2	1102.5	56.6	1108	44	-0.6	0.0763184	2.8
FC 30	245	164661	1.7	13.074	3.2	1.9973	10.4	0.18947	9.9	0.951	1118.5	101.4	1114.6	70.3	1107	64.2	1110	53	-0.63	0.0764877	3.2
FC 31	332	220554	1.64	13.132	2.3	1.9597	8.2	0.18673	7.8	0.959	1103.6	79.5	1101.8	55	1098.1	46.4	1100	40	-0.28	0.0761499	2.3
FC 32	310	712039	1.94	13.098	2.8	1.9661	8.4	0.18685	7.9	0.944	1104.3	80.3	1104	56.4	1103.3	55	1103	45	-0.093	0.0763475	2.8
FC 33	200	41535	1.75	13.077	2.3	1.9358	7.1	0.18369	6.7	0.944	1087.1	66.7	1093.6	47.3	1106.4	46.6	1100	37	0.96	0.0764701	2.3
FC 36	249	64823	2.05	13.053	2	1.9789	8.2	0.18742	7.9	0.968	1107.4	80.4	1108.4	55.1	1110.2	40.8	1110	35	0.2	0.0766107	2
FC 38	444	172659	1.87	13.324	2.3	1.9433	6.7	0.18788	6.3	0.94	1109.9	64.2	1096.1	44.9	1069	46	1083	36	-2	0.0750525	2.3
FC 39	105	143142	1.92	13.178	2.2	1.9377	6.1	0.18528	5.7	0.934	1095.8	57.5	1094.2	40.9	1091.1	43.8	1093	34	-0.23	0.075884	2.2
FC 40	2368	415725	2.36	13.054	1.9	1.9234	7.7	0.18218	7.4	0.968	1078.9	73.9	1089.2	51.4	1110	38.6	1104	33	1.9	0.0766049	1.9
FC 42	192	352343	1.56	12.986	2.5	1.9837	5.4	0.18691	4.8	0.886	1104.6	48.8	1110	36.7	1120.5	50.3	1112	34	0.54	0.077006	2.5
FC 43	209	152585	2.56	13.207	2.9	1.9373	7.5	0.18565	6.9	0.919	1097.8	69.3	1094.1	50.1	1086.7	59.1	1091	44	-0.5	0.0757174	2.9
FC 44	441	298253	2.22	13.159	2.4	1.9796	6.9	0.18901	6.5	0.94	1116	66.1	1108.6	46.3	1094	47.1	1102	38	-1	0.0759936	2.4
FC 46	165	48938	1.59	13.236	3.3	1.9338	9.8	0.18572	9.2	0.941	1098.2	93.2	1092.9	65.7	1082.3	66.8	1088	53	-0.75	0.0755515	3.3
FC 47	374	130812	1.43	13.07	1.7	1.9917	3.4	0.18888	2.9	0.871	1115.3	30	1112.7	22.8	1107.6	33	1112	22	-0.24	0.0765111	1.7
FC 48	290	301380	1.9	13.102	2.3	2.0038	5.9	0.19049	5.4	0.92	1124	56.1	1116.8	40	1102.7	46.2	1111	35	-0.89	0.0763242	2.3
FC 49	318	890227	1.6	13.144	2.2	1.9902	7.3	0.18981	7	0.956	1120.4	72.2	1112.2	49.6	1096.2	43.1	1103	36	-1.3	0.0760803	2.2
FC 50	91	140586	1.46	13.261	2.4	1.9674	6.9	0.1893	6.5	0.937	1117.6	66.3	1104.4	46.4	1078.6	48.4	1092	38	-1.8	0.0754091	2.4
FC 52	325	98259	1.86	13.017	2.5	1.9967	6.8	0.18858	6.3	0.931	1113.7	64.7	1114.4	46	1115.7	49.5	1115	39	0.079	0.0768226	2.5
FC 53	159	515965	2.38	13.337	2.6	1.9209	8.2	0.18589	7.8	0.948	1099.1	78.8	1088.4	55	1067.1	52.9	1077	42	-1.6	0.0749794	2.6
FC 54	204	107645	1.71	13.089	4.4	1.9319	9.5	0.18348	8.4	0.886	1086	84.2	1092.2	63.6	1104.6	88.2	1095	60	0.62	0.0764	4.4
FC 55	151	337625	2.01	13.172	2.4	1.9809	7.3	0.18933	6.9	0.945	1117.7	70.5	1109	49.1	1092	47.6	1100	39	-1.2	0.0759186	2.4
FC 57	101	78583	2.33	13.059	2.4	1.9425	7.8	0.18406	7.4	0.949	1089.1	73.7	1095.9	52	1109.3	48.7	1103	40	1	0.0765755	2.4
FC 58	264	119115	1.74	13.08	2.2	1.9647	7.3	0.18647	7	0.954	1102.2	70.8	1103.5	49.3	1106	43.9	1105	36	0.17	0.0764526	2.2
FC 59	304	56420	1.77	13.141	1.9	1.9782	5.4	0.18862	5	0.933	1113.9	51.5	1108.1	36.4	1096.7	38.8	1103	30	-0.78	0.0760977	1.9
FC 63	164	184447	2.01	13.046	2.1	1.9814	7.4	0.18756	7.1	0.957	1108.1	71.9	1109.2	49.8	1111.3	42.7	1110	36	0.13	0.0766518	2.1
FC 64	284	43229	2.16	13.25	2.7	1.9695	6.7	0.18935	6.2	0.919	1117.9	63.6	1105.1	45.4	1080.1	53.2	1096	39	-1.6	0.0754717	2.7
FC 65	150	154914	2.79	13.089	2.9	1.9091	9.2	0.18131	8.8	0.949	1074.1	86.6	1084.3	61.5	1104.7	58	1095	47	1.6	0.0764	2.9
FC 66	528	218898	1.48	13.15	2.3	2.0089	7.6	0.19167	7.3	0.955	1130.4	75.5	1118.5	51.7	1095.4	45.2	1105	38	-1.9	0.0760456	2.3
FC 68	385	126477	1.84	13.04	2.2	1.9656	6.8	0.18598	6.4	0.946	1099.6	65.2	1103.8	45.9	1112.1	44.3	1108	36	0.62	0.0766871	2.2
FC 69	565	230039	1.14	13.139	2.4	1.9742	7.3	0.18821	6.9	0.945	1111.7	70.2	1106.7	49.1	1097.1	47.8	1102	39	-0.71	0.0761093	2.4
FC 73	438	477244	1.78	13.128	1.8	1.9733	4.8	0.18797	4.5	0.925	1110.4	45.7	1106.4	32.7	1098.6	36.9	1103	27	-0.53	0.0761731	1.8
FC 74	168	158392	1.76	13.092	3.7	1.9386	10.7	0.18416	10	0.939	1089.6	100.4	1094.5	71.5	1104.3	73.2	1099	59	0.65	0.0763825	3.7
FC 75	319	1324558	1.92	13.037	3.3	1.9785	8.4	0.18715	7.7	0.918	1105.9	78.8	1108.2	56.9	1112.6	66.8	1110	50	0.24	0.0767048	3.3
FC 76	201	58170	2.37	13.131	2.8	1.9501	7.6	0.18581	7	0.928	1098.6	71.1	1098.5	50.9	1098.2	56.5	1098	44	-0.013	0.0761557	2.8
FC 77	260	154044	2.05	13.171	4	1.9774	9	0.18898	8.1	0.898	1115.9	82.8	1107.8	60.7	1092.2	79.4	1104	56	-0.86	0.0759244	4
FC 78	434	1126961	2.01	13.136	3.1	1.9823	8.9	0.18894	8.4	0.938	1115.6	85.6	1109.5	60.1	1097.5	62	1104	49	-0.82	0.0761267	3.1
FC 79	366	1171452	2.26	12.974	3.2	1.9455	9.2	0.18315	8.7	0.937	1084.1	86.4	1096.9	62	1122.4	64.5	1109	50	1.8	0.0770772	3.2
FC 80	270	125217	1.56	13.179	2.6	1.9322	9	0.18477	8.7	0.957	1093	87.1	1092.3	60.6	1091	52.5	1091	43	-0.14	0.0758783	2.6
FC 81	492	4935489	1.26	13.093	2.8	1.9718	8.6	0.18733	8.1	0.943	1106.9	82.1	1105.9	57.7	1104.1	56.8	1105	46	-0.12	0.0763767	2.8
FC 82	296	238037	1.87	13.263	2.3	1.9797	6.5	0.19052	6.1	0.937	1124.2	62.5	1108.6	43.7	1078.2	45.5	1095	36	-2.1	0.0753977	2.3
FC 83	604	111025	2.18	13.087	2.7	2.013	8.6	0.19115	8.2	0.95	1127.6	84.6	1119.9	58.4	1105	53.9	1111	44	-1.2	0.0764117	2.7
FC 84	187	69624	1.71	13.201	2.5	1.9325	5.8	0.18511	5.3	0.908	1094.8	53.5	1092.4	39.1	1087.6	49.1	1091	35	-0.27	0.0757518	2.5
FC 85	419	147643	1.37	13.056	1.8	1.9981	7	0.18929	6.8	0.966	1117.5	69.9	1114.9	47.7	1109.7	36.4	1111	31	-0.47	0.0765931	1.8
FC 86	181	187154	1.94	13.114	3	1.9713	9.7	0.18758	9.3	0.952	1108.3	94.4	1105.7	65.6	1100.8	59.7	1103	49	-0.4	0.0762544	3
FC 88	155	158023	1.87	13.158	3.8	1.8425	11.2	0.17591	10.6	0.941	1044.6	102	1060.7	74	1094.1	76.2	1077	60	2.4	0.0759994	3.8
FC 89	108	410337	2	13.231	2.3	1.9803	7.5	0.19011	7.1	0.951	1122	73.3	1108.8	50.5	1083.1	46.2	1094	38	-2	0.0755801	2.3
FC 90	202	176674	1.92	13.165	2.2	1.9612	8.8	0.18734	8.5	0.967	1107	86.6	1102.3	59.2	1093.1	44.9	1096	39	-0.79	0.075959	2.2
FC 91	261	197596	1.5	13.103	3.7	1.9954	7.5	0.18972	6.5	0.866	1119.8	66.7	1114	50.7	1102.5	74.8	1112	48	-0.54	0.0763184	3.7
FC 92	323	215478	1.73	13.071	1.9	1.9581	5	0.18571	4.6	0.926	1098.1	46.8	1101.2	33.6	1107.4	37.7	1104	29	0.41	0.0765052	1.9
FC 93	413	496611	1.86	13.152	2.7	1.9507	8	0.18615	7.5	0.941	1100.5	75.8	1098.7	53.5	1095.1	53.9	1097	43	-0.3	0.0760341	2.7
FC 94	328	171606	2.06	13.054	1.9	1.9845	6.4	0.18798	6.1	0.954	1110.4	61.9	1110.3	43	1109.9	38.3	1110	32	-0.05	0.0766049	1.9
FC 95	223	965015	2.58	13.102	2.4	1.9785	7.4	0.18809	7	0.947	1111	71.5	1108.2	49.9	1102.7	47.8	1105	39	-0.43	0.0763242	2.4
FC 96	177	233373	1.67	13.132	3	1.9679	9.9	0.18752	9.4	0.953	1107.9	95.6	1104.6	66.4	1098	59.8	1101	50	-0.51	0.0761499	3
FC 97	427	614102	1.32	13.142	1.8	1.9471	6.7	0.18566	6.4	0.963	1097.8	65	1097.4	44.9	1096.6	36.1	1097	31	-0.11	0.0760919	1.8
FC 98	437	9864250	1.61	13.094	3.1	1.9453	8.1	0.18482	7.5	0.924	1093.3	75.3	1096.8	54.3	1103.9	61.8	1100	47	0.47	0.0763709	3.1
FC 99	209	989828	2.45	13.028	3.2	1.9479	7.5	0.18415	6.8	0.903	1089.6	67.8	1097.7	50.3	1114	64.3	1102	46	0.88	0.0767578	3.2
FC 100	197	895883	2.58	13.191	2.2	1.9829	6.6	0.1898	6.2	0.942	1120.3	63.9	1109.7	44.5	1089.1	44.2	1099	36	-1.5	0.0758093	2.2
FC 101	219	294591	2.31	13.087	2.8	1.937	7.2	0.18394	6.6	0.92	1088.5	66	1094	48	1104.9	56.1	1098	42	0.71	0.0764117	2.8
FC 102	156	88175	1.76	13.158	2.7	1.9513	6.9	0.18629	6.3	0.921	1101.3	64.3	1098.9	46.3	1094.2	53.7	1097	41	-0.3	0.0759994	2.7
FC 103	233	251735	1.63	13.142	1.8	1.9463	6.1	0.18559	5.8	0.954	1097.5	58.4	1097.2	40.7	1096.6	36.5	1097	30	-0.053	0.0760919	1.8
FC 105	209	35889	2.42	13.276	2.2	1.9115	7.1	0.18413	6.8	0.949	1089.5	67.7	1085.1	47.5	1076.3	45.1	1080	36	-0.66	0.0753239	2.2
FC 107	318	132510	1.47	13.163	2.2	1.9809	6.4	0.18919	6	0.939	1117	62	1109	43.4	1093.4	44.3	1101	35	-1.1	0.0759705	2.2
FC 108	317	531453	1.59	13.196	3	1.9637	8.3	0.18802	7.7	0.931	1110.7	79	1103.2	56	1088.4	61.1	1097	47	-0.99	0.0757805	3
FC 109	510	1389934	2.2	13.066	2	1.948	6.2	0.18469	5.9	0.95	1092.5	59.4	1097.8	41.8	1108.1	39	1103	32	0.77	0.0765345	2
FC 110	124	114715	2.77	13.123	2.5	1.9465	9.5	0.18536	9.1	0.966	1096.2	92.2	1097.3	63.6	1099.4	49.1	1098	43	0.14	0.0762021	2.5
FC 112	1175	820828	1.76	13.092	2.2	2.0558	6.7	0.19529	6.3	0.945	1150	66.2	1134.2	45.4	1104.3	43.3	1118	36	-2.3	0.0763825	2.2
FC 113	1520	1096406	2.34	12.986	1.7	1.9643	6.1	0.18508	5.9	0.96	1094.7	59	1103.3	41.1	1120.5	34	1114	29	1.4	0.077006	1.7
FC 114	299	130689	2.25	13.166	3	1.9294	9.8	0.18432	9.3	0.953	1090.5	93.6	1091.3	65.5	1093	59.6	1092	50	0.15	0.0759532	3
FC 116	342	94983	2.3	13.131	2.7	1.9846	7.7	0.18909	7.3	0.939	1116.5	74.5	1110.3	52.3	1098.2	53.2	1105	42	-0.86	0.0761557	2.7
FC 117	121	27231	1.65	13.135	2.5	1.9328	10.4	0.18422	10.1	0.97	1090	101.5	1092.5	69.8	1097.6	50.5	1096	44	0.49	0.0761325	2.5
FC 118	157	59928	1.68	13.276	2.5	1.9416	7.5	0.18703	7.1	0.945	1105.3	72.2	1095.5	50.4	1076.3	49.4	1086	40	-1.4	0.0753239	2.5
FC 119	342	307773	2.27	13.005	1.9	1.943	6	0.18334	5.7	0.95	1085.2	56.8	1096	40.1	1117.6	37.1	1108	31	1.7	0.0768935	1.9
FC 120	2102	1160658	2.43	13.065	1.2	1.9865	2.6	0.18831	2.3	0.881	1112.2	23.5	1110.9	17.7	1108.4	24.7	1110	16	-0.12	0.0765404	1.2
FC 121	240	60436	1.5	13.142	2.5	1.9507	8.3	0.18601	7.9	0.952	1099.7	79.6	1098.7	55.5	1096.7	50.7	1098	42	-0.15	0.0760919	2.5
FC 122	493	85716	1.42	13.172	2	1.9658	6.5	0.18788	6.2	0.951	1109.9	63.3	1103.9	43.9	1092.1	40.5	1097	33	-0.95	0.0759186	2
FC 123	764	192403	2.05	13.088	1.4	2.0217	4.8	0.19199	4.5	0.955	1132.2	47.2	1122.8	32.4	1104.8	28.4	1112	24	-1.5	0.0764059	1.4
FC 124	247	60932	1.68	13.146	2.2	1.9738	8.2	0.18827	7.9	0.963	1112	80.4	1106.6	55.1	1096	43.8	1100	38	-0.95	0.0760688	2.2
FC 127	126	83200	3.29	13.084	2.6	1.8674	8.1	0.1773	7.6	0.948	1052.2	74.2	1069.6	53.4	1105.4	51.4	1088	43	2.7	0.0764292	2.6
FC 128	161	184480	1.65	13.036	2.6	1.972	7.4	0.18652	6.9	0.934	1102.5	69.9	1106	49.8	1112.8	52.7	1109	41	0.5	0.0767106	2.6
FC 130	161	140323	1.68	13.017	3	1.9492	7.4	0.18409	6.7	0.915	1089.3	67.5	1098.2	49.4	1115.8	59.3	1104	45	1	0.0768226	3
FC 131	125	49979	1.95	13.233	2.7	1.9383	8.6	0.18611	8.2	0.95	1100.3	83	1094.4	57.8	1082.8	53.8	1088	44	-0.89	0.0755687	2.7
FC 132	320	190602	1.69	12.995	2.6	1.9714	8.6	0.18588	8.3	0.955	1099	83.4	1105.8	58.2	1119.2	51.1	1113	42	1	0.0769527	2.6
FC 133	112	56255	2.82	13.277	2.6	1.9128	10.3	0.18428	10	0.967	1090.3	100.2	1085.6	68.9	1076	52.5	1079	45	-0.88	0.0753182	2.6
FC 135	422	4279189	1.63	13.223	2.7	1.9984	7	0.19173	6.4	0.925	1130.7	66.7	1115	47.1	1084.3	53.2	1103	41	-1.9	0.0756258	2.7
FC 136	152	71010	1.73	13.154	3.4	1.9173	9.6	0.18299	8.9	0.936	1083.3	89.2	1087.1	63.8	1094.8	67.5	1091	54	0.52	0.0760225	3.4
FC 139	185	1318638	1.58	13.066	2.6	1.939	8.1	0.18383	7.7	0.948	1087.9	77.2	1094.7	54.5	1108.2	51.7	1102	42	1.1	0.0765345	2.6
FC 140	94	56567	2.63	13.134	3.2	1.9911	7.3	0.18975	6.5	0.899	1120	67.3	1112.5	49.3	1097.8	64	1108	45	-0.83	0.0761383	3.2		FC weighted mean:		1102.3+/-3.7 (MSWD 0.28, n = 104)
R33 1	610	5112666	1.18	18.047	3.3	0.5206	7.7	0.06818	6.9	0.906	425.2	28.6	425.6	26.7	427.8	72.5	426	26	0.074	0.0554109	3.3
R33 2	648	130878	1.22	18.013	3	0.52	9.8	0.06797	9.4	0.951	423.9	38.4	425.2	34.2	432	67.7	426	33	0.3	0.0555155	3
R33 3	1103	242248	0.82	18.011	2.8	0.5216	8.7	0.06816	8.2	0.947	425.1	33.8	426.2	30.2	432.3	62.4	427	29	0.24	0.0555216	2.8
R33 4	439	1099796	1.58	18.125	2.9	0.5364	8.3	0.07055	7.8	0.939	439.5	33.1	436.1	29.4	418.2	63.8	435	28	-0.85	0.0551724	2.9
R33 5	202	19371	2.32	18.227	3.8	0.5121	10.2	0.06773	9.5	0.928	422.5	38.8	419.9	35.1	405.7	85	419	34	-0.54	0.0548637	3.8
R33 6	661	450931	1.26	17.97	3.4	0.5215	7.6	0.068	6.8	0.895	424.1	27.9	426.2	26.4	437.3	75.5	426	26	0.38	0.0556483	3.4
R33 7	593	128497	1.31	17.955	2.7	0.5149	6.3	0.06709	5.7	0.905	418.6	23.1	421.8	21.7	439.1	59.7	421	21	0.6	0.0556948	2.7
R33 8	681	133015	1.18	18.134	3	0.5258	7.6	0.06919	7	0.918	431.3	29.2	429.1	26.7	417.1	67.7	429	26	-0.46	0.055145	3
R33 9	313	55450	1.5	17.617	4	0.5344	10	0.06831	9.2	0.916	426	37.9	434.7	35.5	481.4	89	434	35	1.7	0.0567634	4
R33 10	606	123801	1.25	18.258	3.5	0.5138	9.3	0.06806	8.6	0.927	424.5	35.3	421	32	401.8	77.7	421	31	-0.77	0.0547705	3.5
R33 11	250	25763	2.9	18.561	3.1	0.5	8.3	0.06734	7.7	0.927	420.1	31.4	411.7	28.2	364.9	70.4	410	27	-1.8	0.0538764	3.1
R33 12	931	128234	1.2	17.99	1.7	0.5277	3.9	0.06888	3.5	0.899	429.4	14.7	430.3	13.8	434.9	38.4	430	13	0.15	0.0555864	1.7
R33 13	734	97061	1.24	17.904	1.7	0.5243	5.4	0.06812	5.1	0.947	424.8	20.9	428	18.8	445.5	38.5	429	18	0.83	0.0558534	1.7
R33 14	759	152747	1.05	18.09	3.5	0.5315	7.8	0.06977	6.9	0.893	434.8	29.2	432.8	27.4	422.4	78.1	433	27	-0.36	0.0552792	3.5
R33 15	713	190053	1.05	17.944	2.1	0.5261	6.4	0.0685	6.1	0.945	427.1	25.1	429.2	22.5	440.6	46.9	430	22	0.53	0.0557289	2.1
R33 16	448	177686	1.7	18.231	2.5	0.5143	7.8	0.06803	7.3	0.945	424.3	30.1	421.3	26.8	405.2	57.1	420	26	-0.7	0.0548516	2.5
R33 17	636	188216	1.26	18.185	1.9	0.5235	6.6	0.06907	6.3	0.956	430.6	26.1	427.5	22.9	410.8	42.9	425	22	-0.99	0.0549904	1.9
R33 18	353	69413	1.4	18.002	3.4	0.5109	7.7	0.06674	6.9	0.894	416.5	27.8	419.1	26.4	433.4	76.9	418	26	0.5	0.0555494	3.4
R33 20	307	191619	2.23	18.12	3.5	0.5057	9.4	0.06649	8.7	0.927	415	35.1	415.5	32.1	418.8	79	416	31	0.12	0.0551876	3.5
R33 21	370	383273	1.86	18.006	4.2	0.5117	8.6	0.06685	7.5	0.875	417.2	30.5	419.6	29.6	432.9	92.9	419	28	0.45	0.055537	4.2
R33 22	388	174302	1.83	17.859	3.9	0.5213	8.1	0.06755	7.1	0.875	421.4	29.1	426	28.4	451.1	87.5	424	27	0.85	0.0559942	3.9
R33 23	624	162143	1.32	17.984	1.9	0.5125	5.7	0.06687	5.4	0.941	417.3	21.8	420.1	19.7	435.6	43.4	421	19	0.65	0.055605	1.9
R33 24	797	198190	0.99	18.019	3.2	0.5237	7.7	0.06847	7	0.908	427	28.9	427.6	26.9	431.3	71.9	428	26	0.12	0.055497	3.2
R33 25	735	183957	1.2	18.07	3	0.5239	8.2	0.06869	7.6	0.931	428.2	31.7	427.7	28.7	425	67.1	428	28	-0.12	0.0553403	3
R33 27	208	34666	2.91	18.351	4.2	0.5071	9	0.06752	8	0.885	421.2	32.6	416.5	30.9	390.5	94.4	418	30	-0.88	0.0544929	4.2
R33 28	438	53356	1.74	18.052	3.7	0.5045	10.6	0.06609	10	0.938	412.5	39.8	414.8	36.2	427.2	82.1	415	35	0.5	0.0553955	3.7
R33 29	399	861824	1.91	18.119	3.3	0.5072	8.7	0.06669	8	0.926	416.2	32.3	416.6	29.6	418.9	73.3	417	29	0.079	0.0551907	3.3
R33 30	200	45581	2.34	18.028	4.2	0.5261	8.1	0.06883	7	0.858	429.1	28.9	429.2	28.4	430.1	92.9	429	27	0.036	0.0554693	4.2
R33 31	288	189572	2.52	17.936	2.2	0.5298	5.4	0.06896	4.9	0.91	429.9	20.4	431.7	19	441.5	49.7	432	19	0.33	0.0557538	2.2
R33 32	863	420482	1.58	18.184	2.7	0.5395	7.9	0.07118	7.4	0.938	443.3	31.5	438.1	27.9	410.9	61.1	436	27	-1.2	0.0549934	2.7
R33 33	566	260700	1.26	18.228	3.8	0.5278	8.4	0.0698	7.5	0.891	435	31.5	430.3	29.5	405.6	85.5	431	29	-0.85	0.0548607	3.8
R33 34	661	240006	1.19	17.938	2.9	0.528	8.6	0.06872	8.1	0.942	428.4	33.6	430.5	30.2	441.2	64.5	431	29	0.5	0.0557476	2.9		R33 weighted mean:		425.9+/-4.4 (MSWD 0.23, n = 32)
SL 2	417	61877	6.57	17.052	2.5	0.7253	7.1	0.08973	6.6	0.934	554	35.2	553.8	30.3	553	55.3	554	29	-0.037	0.0586441	2.5
SL 3	589	169741	6.12	16.938	3.3	0.7324	9	0.09002	8.3	0.929	555.6	44.4	558	38.5	567.5	72	559	38	0.44	0.0590388	3.3
SL 4	531	192169	5.99	17.008	2.7	0.7267	9.2	0.08968	8.8	0.958	553.6	46.8	554.6	39.4	558.6	57.8	555	36	0.22	0.0587959	2.7
SL 5	550	2908489	5.92	17.036	3.2	0.7361	8.8	0.091	8.1	0.929	561.4	43.8	560.1	37.7	555	70.6	560	37	-0.24	0.0586992	3.2
SL 6	569	75683	6.1	17.047	2.5	0.7227	7.1	0.0894	6.7	0.938	552	35.3	552.3	30.3	553.5	54	552	29	0.057	0.0586613	2.5
SL 7	406	158772	6.72	16.953	2.8	0.7051	6.7	0.08674	6.1	0.909	536.2	31.5	541.9	28.3	565.6	61.4	542	28	0.93	0.0589866	2.8
SL 8	534	90451	6.08	16.803	2.7	0.7267	8.3	0.0886	7.8	0.944	547.3	41	554.6	35.4	585	59.2	559	34	1.6	0.0595132	2.7
SL 9	544	301389	5.73	17.23	2.9	0.7285	7.1	0.09108	6.5	0.915	561.9	35	555.7	30.5	530.2	63.1	554	29	-1.1	0.0580383	2.9
SL 10	564	323380	5.95	17.124	3.5	0.7308	9	0.09081	8.3	0.924	560.3	44.8	557	38.7	543.7	75.7	556	37	-0.58	0.0583976	3.5
SL 11	409	1238622	6.73	16.996	2.8	0.7235	7.6	0.08922	7.1	0.928	550.9	37.4	552.7	32.6	560.2	61.9	554	31	0.36	0.0588374	2.8
SL 12	567	604858	6.18	16.931	3.1	0.7297	10.4	0.08965	9.9	0.955	553.5	52.8	556.4	44.6	568.5	67.4	559	41	0.66	0.0590633	3.1
SL 13	569	594424	6.18	17.022	3.5	0.7227	8.6	0.08926	7.9	0.917	551.2	41.9	552.3	36.8	556.7	75.3	552	36	0.16	0.0587475	3.5
SL 14	543	197313	5.85	17.034	2.1	0.7499	7.1	0.09269	6.8	0.957	571.4	37.3	568.2	31	555.2	45.3	565	28	-0.87	0.0587061	2.1
SL 15	569	46400	6.12	17.108	3.2	0.7166	10.7	0.08895	10.2	0.953	549.3	53.8	548.6	45.4	545.8	70.9	548	42	-0.26	0.0584522	3.2
SL 16	605	55487	6.01	16.984	2	0.7327	3.5	0.09029	2.9	0.82	557.3	15.3	558.1	15	561.7	43.5	558	14	0.13	0.0588789	2
SL 17	554	110017	6.04	17.163	2.3	0.7158	7.8	0.08914	7.5	0.955	550.4	39.5	548.2	33.2	538.7	50.9	546	30	-0.54	0.0582649	2.3
SL 18	385	604042	6.71	17.001	2.8	0.7207	7.7	0.0889	7.2	0.931	549.1	37.7	551.1	32.7	559.5	61.2	552	32	0.4	0.0588201	2.8
SL 19	563	103083	6.05	16.985	2.7	0.7273	7.1	0.08963	6.6	0.925	553.4	35.1	555	30.6	561.4	59.1	556	30	0.32	0.0588755	2.7
SL 20	557	277520	6.01	16.891	1.9	0.7351	4.3	0.0901	3.8	0.894	556.1	20.3	559.6	18.3	573.5	41.4	559	18	0.51	0.0592031	1.9
SL 21	534	60502	5.73	17.085	3.3	0.7366	7.8	0.09131	7.1	0.908	563.3	38.2	560.4	33.5	548.7	71.1	560	33	-0.46	0.0585309	3.3
SL 22	506	245378	5.94	16.987	3	0.7355	7.6	0.09066	6.9	0.916	559.4	37.2	559.8	32.6	561.3	66.2	560	32	0.049	0.0588685	3
SL 23	543	85185	5.83	16.934	2.8	0.7209	7	0.08858	6.4	0.918	547.1	33.8	551.2	29.9	568	60.6	552	29	0.67	0.0590528	2.8
SL 24	549	118434	5.8	17.067	2	0.7322	6.3	0.09068	6	0.948	559.5	32.2	557.9	27.2	551	44.1	556	25	-0.44	0.0585926	2
SL 25	534	281459	5.77	16.963	1.9	0.7342	5.5	0.09037	5.2	0.941	557.7	27.9	559	23.9	564.3	40.8	560	22	0.24	0.0589518	1.9
SL 26	529	56963	5.86	17.022	3.3	0.7292	8.9	0.09006	8.3	0.931	555.9	44.3	556.1	38.3	556.7	71.2	556	37	0.033	0.0587475	3.3
SL 27	557	50509	6.17	17.063	3.2	0.7225	8.9	0.08945	8.4	0.934	552.3	44.2	552.2	38.1	551.6	69.6	552	36	-0.095	0.0586063	3.2
SL 28	503	74744	5.68	17.07	2.7	0.7351	8.7	0.09105	8.3	0.952	561.7	44.6	559.5	37.5	550.6	58.3	557	34	-0.62	0.0585823	2.7
SL 29	513	184373	5.81	16.842	2	0.7398	4.4	0.0904	3.9	0.896	557.9	21	562.3	18.9	579.9	42.4	562	19	0.64	0.0593754	2
SL 30	521	150411	5.73	16.959	3.5	0.737	8.4	0.0907	7.6	0.911	559.7	40.9	560.7	36.1	564.8	75.3	561	35	0.16	0.0589657	3.5
SL 31	537	97550	5.87	17.085	1.8	0.7452	6.8	0.09238	6.5	0.963	569.6	35.5	565.4	29.3	548.7	39.8	560	26	-1.3	0.0585309	1.8
SL 32	571	242367	5.89	17.008	3.6	0.7397	8.3	0.09129	7.4	0.901	563.1	40.1	562.2	35.6	558.6	78.1	562	35	-0.15	0.0587959	3.6
SL 33	564	85989	6.04	16.881	3.3	0.7233	8.1	0.08859	7.4	0.912	547.2	38.9	552.6	34.7	574.9	72.7	553	34	0.88	0.0592382	3.3
SL 34	384	120839	6.79	17.139	2.5	0.706	7.6	0.0878	7.2	0.946	542.5	37.4	542.4	32	541.8	54	542	30	-0.033	0.0583465	2.5
SL 35	555	180059	6.09	16.987	3.2	0.7182	8.1	0.08852	7.5	0.92	546.8	39.1	549.6	34.4	561.2	69.4	550	34	0.51	0.0588685	3.2
SL 36	518	245414	6.21	17.152	3.3	0.7218	8.3	0.08983	7.6	0.917	554.5	40.4	551.7	35.3	540.2	72.2	551	34	-0.46	0.0583022	3.3
SL 37	533	65759	6.07	17.066	3.7	0.7203	8.8	0.08919	8	0.905	550.8	42.1	550.8	37.5	551.2	81.7	551	37	0.0095	0.058596	3.7
SL 38	398	326377	6.8	17.055	2.9	0.7251	9.3	0.08973	8.8	0.948	554	46.6	553.7	39.5	552.5	64.2	554	37	-0.034	0.0586338	2.9
SL 39	511	122246	5.81	16.914	1.6	0.752	4.9	0.0923	4.6	0.946	569.1	25	569.4	21.2	570.6	34.1	570	20	0.057	0.0591226	1.6
SL 40	571	116517	6.33	16.824	2	0.7272	5	0.08877	4.6	0.919	548.2	24.1	554.9	21.4	582.3	42.9	556	21	1.1	0.0594389	2
SL 41	493	151820	5.75	17.031	3.4	0.7428	8.8	0.09179	8.1	0.922	566.1	44.2	564	38.2	555.6	74.6	563	37	-0.37	0.0587165	3.4
SL 42	564	364213	6.03	17.113	2.7	0.7265	8.1	0.09021	7.6	0.941	556.8	40.4	554.5	34.4	545.1	59.3	553	33	-0.48	0.0584351	2.7
SL 43	600	73808	5.91	17.076	3.3	0.726	7.1	0.08996	6.3	0.886	555.3	33.6	554.2	30.5	549.9	72.2	554	30	-0.18	0.0585617	3.3
SL 44	597	308861	5.95	17.083	2.8	0.7321	7.3	0.09074	6.7	0.923	559.9	36	557.8	31.2	549	61.3	557	30	-0.35	0.0585377	2.8
SL 45	521	199867	5.78	16.904	3.1	0.7439	9.2	0.09125	8.6	0.94	562.9	46.5	564.7	39.8	571.8	68.1	566	38	0.31	0.0591576	3.1
SL 46	566	111053	5.8	16.862	1.7	0.7372	3.7	0.09019	3.2	0.88	556.7	17.1	560.7	15.7	577.3	37.7	560	16	0.59	0.0593049	1.7
SL 47	503	1592895	5.82	17.113	2.6	0.7418	7.4	0.09212	7	0.939	568.1	38	563.5	32.2	545.1	56	561	30	-0.94	0.0584351	2.6
SL 48	547	172082	5.98	16.825	1.4	0.7414	4.5	0.09051	4.3	0.951	558.5	22.9	563.2	19.5	582.1	30.2	567	18	1.1	0.0594354	1.4
SL 49	566	100195	6.16	17.088	2.6	0.7198	7.3	0.08925	6.8	0.933	551.1	35.9	550.6	31	548.3	57.4	550	30	-0.17	0.0585206	2.6
SL 50	574	367743	6.21	16.967	3	0.7188	8.4	0.08849	7.8	0.933	546.6	41.1	549.9	35.6	563.8	65.6	551	35	0.64	0.0589379	3
SL 51	604	183198	6.17	16.945	1.8	0.7233	4.6	0.08893	4.3	0.921	549.2	22.5	552.6	19.8	566.6	39.5	554	19	0.64	0.0590145	1.8
SL 52	484	46060	5.85	17.053	3	0.7323	8.3	0.09061	7.7	0.934	559.2	41.3	557.9	35.4	552.7	64.6	557	34	-0.23	0.0586407	3
SL 53	551	142919	5.9	17.082	2	0.7227	7.4	0.08958	7.1	0.962	553	37.9	552.3	31.6	549.1	44.3	551	28	-0.28	0.0585412	2
SL 54	401	65144	6.56	17.144	3.3	0.7051	9.8	0.08771	9.2	0.941	542	47.9	541.8	41.2	541.2	72.8	542	39	-0.023	0.0583294	3.3
SL 55	534	82716	6.07	17.222	2.9	0.7208	9	0.09007	8.5	0.947	556	45.3	551.1	38.2	531.3	63	547	36	-1.2	0.0580653	2.9
SL 56	523	77622	5.86	16.992	2.3	0.7402	6.3	0.09126	5.9	0.931	563	31.7	562.5	27.3	560.6	50.3	562	26	-0.14	0.0588512	2.3
SL 57	582	106728	6.1	17.133	3.4	0.7263	8.8	0.09028	8.1	0.923	557.2	43.5	554.4	37.7	542.6	74	553	36	-0.52	0.0583669	3.4
SL 58	524	5845407	5.79	16.951	2.6	0.7441	9.2	0.09152	8.9	0.96	564.5	48	564.8	40	566	56.2	565	35	0.12	0.0589936	2.6
SL 59	413	232357	6.73	16.826	1.9	0.7247	6.2	0.08848	5.9	0.952	546.5	31.1	553.5	26.6	582	41.5	559	25	1.6	0.0594318	1.9
SL 60	544	138176	5.94	16.99	2.7	0.726	6.7	0.0895	6.1	0.917	552.6	32.4	554.2	28.6	560.9	58.2	554	28	0.27	0.0588582	2.7
SL 61	559	250993	6.01	16.904	2.8	0.7164	7.2	0.08787	6.6	0.919	542.9	34.3	548.5	30.4	571.8	61.4	550	30	0.94	0.0591576	2.8
SL 62	408	81392	6.48	17.022	2.6	0.7034	7.2	0.08688	6.7	0.931	537.1	34.4	540.8	30.1	556.7	57.1	542	29	0.7	0.0587475	2.6
SL 63	511	280223	5.83	17.042	2.5	0.736	7.1	0.09101	6.6	0.935	561.5	35.6	560.1	30.5	554.2	54.7	559	29	-0.27	0.0586786	2.5
SL 64	542	187091	6.11	16.936	2.7	0.7263	8.2	0.08925	7.8	0.945	551.1	41.1	554.4	35.1	567.8	58.7	556	33	0.67	0.0590458	2.7
SL 65	512	171639	5.87	17.037	2.6	0.728	7.5	0.08999	7	0.939	555.5	37.4	555.4	32	554.9	56.1	555	31	-0.032	0.0586958	2.6
SL 66	524	2247547	5.69	17.103	2.8	0.7406	7.5	0.09191	7	0.928	566.8	37.9	562.8	32.5	546.4	61.3	561	31	-0.76	0.0584693	2.8
SL 67	547	548748	5.79	16.908	2.2	0.7433	6.3	0.09119	5.9	0.939	562.6	31.7	564.3	27.2	571.4	47	565	26	0.34	0.0591436	2.2
SL 68	513	163336	5.88	17.016	2.9	0.7276	8.8	0.08984	8.4	0.946	554.6	44.4	555.1	37.8	557.5	62.4	556	35	0.18	0.0587682	2.9
SL 69	536	569184	5.81	17.147	3	0.7356	8.3	0.09152	7.7	0.932	564.5	41.7	559.8	35.7	540.8	65.8	558	34	-0.89	0.0583192	3
SL 70	543	157245	5.77	16.979	2	0.7329	8.2	0.0903	7.9	0.969	557.3	42.2	558.3	35	562.3	43.9	560	30	0.32	0.0588963	2
SL 71	534	730520	5.96	16.993	2.4	0.7277	7.6	0.08973	7.2	0.948	553.9	38.1	555.2	32.4	560.5	52.7	556	30	0.34	0.0588478	2.4
SL 72	533	1687653	6.1	16.957	3.2	0.7231	7.9	0.08897	7.2	0.912	549.5	37.7	552.5	33.5	565.1	70.1	553	33	0.48	0.0589727	3.2
SL 73	528	431365	5.92	17.093	2.8	0.7405	7.3	0.09184	6.8	0.925	566.4	36.6	562.7	31.5	547.8	60.7	561	30	-0.65	0.0585035	2.8
SL 74	533	40370	5.83	16.995	2.7	0.7297	7.6	0.08999	7.1	0.935	555.5	37.7	556.4	32.5	560.2	58.6	557	31	0.17	0.0588408	2.7
SL 75	589	58881	5.69	17.078	2.7	0.7396	6.6	0.09165	6.1	0.914	565.3	32.8	562.2	28.6	549.6	58.6	561	28	-0.57	0.0585549	2.7
SL 76	553	99632	5.98	16.9	3.2	0.7266	8.7	0.0891	8.1	0.931	550.2	42.6	554.5	37	572.4	68.7	556	36	0.81	0.0591716	3.2
SL 77	555	410139	6.02	17.017	2.8	0.7226	7.5	0.08922	7	0.929	550.9	37	552.2	32.1	557.5	61	553	31	0.26	0.0587648	2.8
SL 78	548	60916	5.96	16.883	2.2	0.7208	4.4	0.0883	3.8	0.863	545.5	19.7	551.1	18.6	574.6	48.1	550	18	0.83	0.0592312	2.2
SL 79	526	205646	6.01	17.138	3.5	0.7201	10	0.08954	9.3	0.938	552.8	49.5	550.7	42.4	541.9	75.8	550	41	-0.38	0.0583499	3.5
SL 80	569	151986	6.26	17.034	2.3	0.7276	7.6	0.08992	7.2	0.955	555.1	38.5	555.1	32.5	555.3	49.2	555	30	0.058	0.0587061	2.3
SL 81	509	42222	5.85	17.108	3.5	0.7346	8.8	0.0912	8	0.915	562.6	43.2	559.3	37.7	545.7	77.2	559	37	-0.57	0.0584522	3.5
SL 82	517	333617	5.95	17.216	3.1	0.724	7.6	0.09044	7	0.916	558.1	37.4	553	32.6	532	67.3	552	31	-0.85	0.0580855	3.1
SL 83	599	4006261	5.55	17.056	2.4	0.7344	7.5	0.09089	7.1	0.948	560.8	38.3	559.1	32.3	552.4	52.4	558	30	-0.4	0.0586304	2.4
SL 84	562	183504	5.89	16.969	1.8	0.7328	4.7	0.09023	4.4	0.922	556.9	23.3	558.2	20.4	563.6	40.1	559	20	0.27	0.058931	1.8
SL 85	554	193006	6.09	16.776	2.8	0.7318	9.2	0.08908	8.8	0.953	550.1	46.2	557.6	39.4	588.5	60.3	564	37	1.8	0.059609	2.8
SL 86	556	36971	5.94	17.11	2.9	0.7227	10.2	0.08972	9.8	0.959	553.9	51.9	552.2	43.5	545.5	63.6	551	39	-0.42	0.0584454	2.9
SL 87	475	359156	5.78	16.973	1.5	0.7453	3.8	0.09179	3.5	0.919	566.1	18.7	565.5	16.3	563.1	32.3	565	16	-0.11	0.0589171	1.5
SL 88	546	201153	6.06	17.12	1.3	0.7198	3.5	0.08942	3.2	0.925	552.1	16.9	550.6	14.7	544.3	28.7	550	14	-0.26	0.0584112	1.3
SL 89	525	4453996	5.92	17.052	2.6	0.7274	6.7	0.09	6.2	0.92	555.5	33	555	28.8	552.9	57.8	555	28	-0.091	0.0586441	2.6
SL 90	488	92749	5.86	17.111	2.8	0.7288	7.2	0.09048	6.6	0.92	558.4	35.3	555.8	30.7	545.3	61.4	555	30	-0.46	0.0584419	2.8
SL 91	408	37398	6.39	17.122	2.7	0.7114	6.2	0.08839	5.6	0.902	546	29.4	545.6	26.3	543.9	58.8	546	26	-0.071	0.0584044	2.7
SL 92	561	114579	6.12	16.972	2.8	0.7191	7.8	0.08855	7.3	0.936	547	38.3	550.1	33.2	563.2	60	551	32	0.57	0.0589206	2.8
SL 93	489	94724	5.76	17.086	3	0.7318	7	0.09073	6.3	0.906	559.8	33.8	557.6	29.9	548.6	64.5	557	29	-0.34	0.0585274	3
SL 94	486	160191	5.83	17.006	3	0.7425	7.6	0.09162	7	0.92	565.1	38	563.9	33.1	558.9	65.4	564	32	-0.2	0.0588028	3
SL 95	530	69287	5.88	16.858	2.7	0.7427	7.6	0.09084	7.1	0.935	560.5	38	564	32.7	577.9	58.2	566	32	0.72	0.059319	2.7
SL 96	542	419154	6.02	16.975	4.3	0.7173	9.2	0.08835	8.1	0.882	545.8	42.4	549.1	38.9	562.8	94.1	549	38	0.48	0.0589102	4.3
SL 97	490	60215	5.79	17.203	3.5	0.7291	9.5	0.09101	8.8	0.931	561.5	47.5	556	40.6	533.6	75.7	554	39	-1	0.0581294	3.5
SL 98	537	179954	5.98	16.946	2.3	0.7265	6.5	0.08933	6	0.933	551.6	32	554.5	27.7	566.6	50.7	556	27	0.59	0.059011	2.3
SL 99	573	2868046	5.64	17.005	3	0.7265	8.7	0.08964	8.2	0.939	553.4	43.4	554.5	37.2	559	65.2	555	35	0.28	0.0588062	3
SL 100	515	276418	5.82	16.943	2	0.7349	8.2	0.09034	7.9	0.97	557.6	42.3	559.4	35.1	566.9	42.9	563	30	0.72	0.0590214	2
SL 101	523	419171	5.93	17.23	2.7	0.7289	6.9	0.09113	6.4	0.924	562.2	34.6	555.9	29.7	530.2	58.3	554	28	-1.1	0.0580383	2.7
SL 102	522	158033	5.93	16.979	2.3	0.7349	7.8	0.09054	7.5	0.955	558.7	40	559.4	33.6	562.3	50.3	560	30	0.25	0.0588963	2.3
SL 103	555	174308	6.14	16.767	3.5	0.7309	7.8	0.08893	7	0.897	549.2	36.9	557.1	33.5	589.5	75	557	33	1.2	0.059641	3.5
SL 104	521	149733	6.04	16.977	2.9	0.7203	7.5	0.08873	6.9	0.922	548	36.5	550.9	32.1	562.6	63.7	552	31	0.52	0.0589032	2.9
SL 105	568	387384	6.14	17.034	3.1	0.7276	7.5	0.08993	6.9	0.914	555.1	36.6	555.2	32.2	555.3	66.6	555	31	0.035	0.0587061	3.1
SL 106	506	45962	5.92	17.276	4	0.7248	8	0.09085	6.9	0.867	560.6	37.1	553.5	34	524.4	87.2	555	33	-1	0.0578838	4
SL 107	551	462168	6.15	16.999	2.4	0.7195	6.7	0.08875	6.2	0.936	548.1	32.8	550.4	28.3	559.7	51.3	551	28	0.38	0.058827	2.4
SL 108	603	1210625	5.57	16.902	2.6	0.7358	8.5	0.09023	8	0.951	556.9	42.9	559.9	36.4	572.2	56.8	563	34	0.77	0.0591646	2.6
SL 109	578	373488	6.05	17.147	2.1	0.7279	7.3	0.09056	7	0.957	558.8	37.3	555.3	31.2	540.8	46.4	551	28	-1	0.0583192	2.1
SL 110	564	554897	6.08	16.951	2.2	0.7302	6.5	0.08981	6.2	0.941	554.4	32.7	556.7	28.1	565.9	48.2	558	26	0.51	0.0589936	2.2
SL 111	568	140657	5.99	17.099	2.4	0.7255	7.1	0.09001	6.7	0.941	555.6	35.6	553.9	30.4	546.9	52.7	553	29	-0.35	0.058483	2.4
SL 112	534	59433	5.9	17.001	2.3	0.7329	5.1	0.09041	4.6	0.898	558	24.7	558.2	22.1	559.4	49.2	558	21	0.05	0.0588201	2.3
SL 113	556	95366	5.88	17.107	2.3	0.7253	5.7	0.09003	5.2	0.913	555.7	27.5	553.8	24.1	545.9	50.4	553	24	-0.3	0.0584556	2.3
SL 114	590	102743	5.81	16.992	2.7	0.7417	7.4	0.09145	6.9	0.931	564.1	37.1	563.4	31.9	560.6	58.8	563	31	-0.19	0.0588512	2.7
SL 115	510	44745	5.81	17.095	3.8	0.7261	9.3	0.09006	8.4	0.911	555.9	44.9	554.2	39.5	547.5	83.1	554	39	-0.29	0.0584966	3.8
SL 116	559	103634	6.11	16.801	2.9	0.7319	8.3	0.08923	7.8	0.939	551	41.2	557.7	35.7	585.2	61.9	561	35	1.4	0.0595203	2.9
SL 117	570	117014	5.56	17.055	2.9	0.7387	7.3	0.09141	6.7	0.92	563.9	36.3	561.6	31.5	552.5	62.4	561	31	-0.37	0.0586338	2.9
SL 118	417	100296	6.57	16.969	1.8	0.732	6.4	0.09012	6.1	0.961	556.3	32.6	557.7	27.3	563.6	38.5	559	25	0.45	0.058931	1.8
SL 119	525	108788	5.88	17	2.8	0.7411	7	0.09141	6.4	0.919	563.9	34.7	563	30.2	559.6	60.2	563	29	-0.13	0.0588235	2.8
SL 120	598	46800	6.14	17.178	2.1	0.7144	4.2	0.08905	3.7	0.871	549.9	19.5	547.4	17.9	536.9	45.7	548	17	-0.39	0.058214	2.1
SL 121	547	414096	5.97	16.987	2.6	0.7294	7	0.0899	6.5	0.929	555	34.7	556.2	30.1	561.2	56.7	557	29	0.23	0.0588685	2.6
SL 122	536	198187	5.99	17.051	2.2	0.7362	5.5	0.09108	5	0.919	561.9	27.2	560.2	23.6	553	47.1	560	23	-0.3	0.0586476	2.2
SL 123	519	127801	5.88	17.005	3.3	0.744	8	0.09181	7.3	0.911	566.2	39.6	564.8	34.8	558.9	72.4	564	34	-0.24	0.0588062	3.3
SL 124	421	184674	6.78	17.047	2.2	0.7241	6.7	0.08957	6.3	0.942	553	33.2	553.1	28.4	553.6	48.9	553	27	0.036	0.0586613	2.2
SL 125	536	893759	5.85	17.004	2.8	0.7394	8.3	0.09123	7.8	0.941	562.8	42.1	562.1	35.8	559.1	61.4	562	34	-0.13	0.0588097	2.8
SL 126	503	292455	5.8	17.041	3.4	0.7378	9.4	0.09123	8.8	0.931	562.8	47.4	561.1	40.7	554.3	74.9	560	39	-0.3	0.058682	3.4
SL 127	565	579868	6.06	17.015	1.9	0.7237	5.5	0.08934	5.2	0.94	551.6	27.2	552.8	23.4	557.6	40.9	554	22	0.31	0.0587717	1.9
SL 128	561	362040	6.08	16.921	2.4	0.733	7.8	0.09	7.4	0.953	555.5	39.6	558.3	33.5	569.7	51.4	561	31	0.67	0.0590982	2.4
SL 129	599	173964	6.11	16.915	1.8	0.7312	5.1	0.08975	4.7	0.934	554	25.1	557.3	21.7	570.5	39.4	558	21	0.56	0.0591191	1.8
SL 130	544	68571	5.98	17.083	1.9	0.7183	8.3	0.08904	8.1	0.973	549.9	42.8	549.7	35.4	549	41.6	550	29	-0.04	0.0585377	1.9
SL 131	572	284847	6.08	17.243	3.1	0.7272	9.3	0.09099	8.7	0.943	561.4	47	554.9	39.6	528.6	67.7	551	37	-1.4	0.0579945	3.1
SL 132	579	165623	5.7	16.974	3.5	0.738	8.8	0.0909	8	0.916	560.8	43.2	561.3	37.9	562.9	76.8	561	37	0.065	0.0589136	3.5
SL 133	547	104265	5.75	16.96	2.8	0.7474	7.8	0.09197	7.2	0.934	567.2	39.3	566.7	33.7	564.7	60.6	566	33	-0.12	0.0589623	2.8
SL 134	550	306663	5.92	17.059	2.9	0.7215	8.2	0.0893	7.7	0.936	551.4	40.7	551.5	35	552	63	552	33	0.032	0.0586201	2.9
SL 135	498	292035	5.75	16.971	3.4	0.7349	8.2	0.09049	7.4	0.909	558.4	39.8	559.4	35.2	563.3	74.4	560	35	0.15	0.058924	3.4
SL 136	399	126364	6.56	16.877	2.4	0.7316	8.3	0.0896	8	0.957	553.1	42.4	557.5	35.8	575.3	52.4	562	32	1.2	0.0592522	2.4
SL 137	549	164256	5.53	16.928	2.4	0.7383	7.1	0.09068	6.7	0.944	559.6	35.9	561.4	30.6	568.8	51.2	562	29	0.37	0.0590737	2.4
SL 138	488	78808	5.71	17.033	2.3	0.7386	6.3	0.09128	5.9	0.933	563.1	31.8	561.6	27.3	555.4	49.8	561	26	-0.32	0.0587096	2.3
SL 139	421	429667	6.35	17.136	2.6	0.7066	8.3	0.08785	7.9	0.949	542.8	41	542.7	34.9	542.2	57	542	33	-0.1	0.0583567	2.6
SL 140	522	168324	5.87	16.912	2.8	0.7306	8.9	0.08965	8.4	0.947	553.5	44.5	556.9	37.9	570.9	61.8	559	36	0.73	0.0591296	2.8
SL 142	545	94438	6.05	17.149	2.6	0.7118	9.3	0.08857	8.9	0.959	547.1	46.9	545.8	39.4	540.6	57.9	544	35	-0.41	0.0583124	2.6
SL 143	544	375679	5.79	17.001	2.6	0.7363	8.6	0.09083	8.2	0.952	560.5	44	560.3	37	559.4	57.1	560	34	-0.026	0.0588201	2.6
SL 144	568	115283	5.99	17.023	2.7	0.7294	7.9	0.09009	7.4	0.938	556.1	39.4	556.2	33.8	556.6	59.5	556	32	0.016	0.0587441	2.7		SL weighted mean:		556.6+/-2.4 (MSWD 0.16, n = 142)
