# Supplementary material for: Reconstructing Eocene Antarctic river drainage from provenance analysis of Amundsen Sea embayment sediments
Source: Sci Adv. 2025 Dec 10;11(50):eaea2373. doi: 10.1126/sciadv.aea2373 (PMC12693975; doi:10.1126/sciadv.aea2373)
Supplement: Supplementary file 2 — Data S1 and S2 [file sciadv.aea2373_data_s1_and_s2.zip › aea2373_data_s2.xlsx]

## Sheet: Sheet1
Compilation of detrital zircon U-Pb data
Data compilation to supplement the manuscript "Reconstructing Eocene Antarctic river drainage from provenance analysis of Amundsen Sea Embayment sediments".
Notes:
Zircon U-Pb ages are compiled for all known terrestrial/subglacial sediment samples from West Antarctica and the Transantarctic Mountains. Areas such as the Antarctica Peninsula, which are very unlikley to be a source region for the Polarstern Sandstone, are not included.
For the Transantarctic Mountains, data from unconsolidated quarternary till/moraine deposits are used as these are assumed to integrate the signature of the rock types present. We do not include published analyses of the Proterozoic-Mesozoic sedimentary rocks present as these are assumed to be already integrated into the unconsolidated sediment samples.
For the Ellsworth Mountains, Quaternary sedimentary deposits are rare. Data used are therefore from Palaeozoic sediments.
The Palaeozioc sediments of the Swanson Formation are inlcuded. No known measurements of unconsolidated sediments exist from Marie Byrd Land.
Most data are the best age estimates provided in the original publications. Although different procressing chioces will therefore influence the ages, the influence of these choices is likley to be very small relative to the differences between samples.
Data where concordia ages are used include the Amundsen Sea Embayment Holocene samples (this study) and the Polarstern Sandstone (ref. 14).
References:
10	J. W. Marschalek, P. ‐H. Blard, E. Sarigulyan, W. Ehrmann, S. R. Hemming, S. N. Thomson, C. ‐D. Hillenbrand, K. Licht, J. ‐L. Tison, L. Ardoin, F. Fripiat, C. S. Allen, Y. Marrocchi, M. J. Siegert, T. Van De Flierdt, Byrd Ice Core Debris Constrains the Sediment Provenance Signature of Central West Antarctica. Geophysical Research Letters 51, e2023GL106958 (2024).
14	M. Zundel, C. Spiegel, C. Mark, I. Millar, D. Chew, J. Klages, K. Gohl, C.-D. Hillenbrand, Y. Najman, U. Salzmann, W. Ehrmann, J. Titschack, T. Bauersachs, G. Uenzelmann-Neben, T. Bickert, J. Müller, R. Larter, F. Lisker, S. Bohaty, G. Kuhn, the Science Team of Expedition PS104, A large-scale transcontinental river system crossed West Antarctica during the Eocene. Sci. Adv. 10, eadn6056 (2024).
32	K. J. Licht, E. F. Palmer, Erosion and transport by Byrd Glacier, Antarctica during the Last Glacial Maximum. Quaternary Science Reviews 62, 32–48 (2013).
33	E. F. Palmer, K. J. Licht, R. J. Swope, S. R. Hemming, “Nunatak moraines as a repository of what lies beneath the East Antarctic ice sheet” in Mineralogical and Geochemical Approaches to Provenance (Geological Society of America, 2012; https://pubs.geoscienceworld.org/books/book/651/chapter/3806651).
34	K. J. Licht, A. J. Hennessy, B. M. Welke, The U-Pb detrital zircon signature of West Antarctic ice stream tills in the Ross embayment, with implications for Last Glacial Maximum ice flow reconstructions. Antarctic science 26, 687–697 (2014).
35	B. Welke, K. Licht, A. Hennessy, S. Hemming, E. Pierce Davis, C. Kassab, Applications of detrital geochronology and thermochronology from glacial deposits to the Paleozoic and Mesozoic thermal history of the Ross Embayment, Antarctica. Geochem Geophys Geosyst 17, 2762–2780 (2016).
36	N. A. Bader, K. J. Licht, M. R. Kaplan, C. Kassab, G. Winckler, East Antarctic ice sheet stability recorded in a high-elevation ice-cored moraine. Quaternary Science Reviews 159, 88–102 (2017).
38	M. J. Flowerdew, I. L. Millar, M. L. Curtis, A. P. M. Vaughan, M. S. A. Horstwood, M. J. Whitehouse, C. M. Fanning, Combined U-Pb geochronology and Hf isotope geochemistry of detrital zircons from early Paleozoic sedimentary rocks, Ellsworth-Whitmore Mountains block, Antarctica. Geological Society of America Bulletin 119, 275–288 (2007).
39	D. H. Elliot, C. M. Fanning, T. S. Laudon, The Gondwana Plate margin in the Weddell Sea sector: Zircon geochronology of Upper Paleozoic (mainly Permian) strata from the Ellsworth Mountains and eastern Ellsworth Land, Antarctica. Gondwana Research 29, 234–247 (2016).
40	P. Castillo, C. M. Fanning, R. Fernandez, F. Poblete, F. Hervé, Provenance and age constraints of Paleozoic siliciclastic rocks from the Ellsworth Mountains in West Antarctica, as determined by detrital zircon geochronology. GSA Bulletin, doi: 10.1130/B31686.1 (2017).
41	J. P. Craddock, P. Fitzgerald, A. Konstantinou, A. Nereson, R. J. Thomas, Detrital zircon provenance of upper Cambrian-Permian strata and tectonic evolution of the Ellsworth Mountains, West Antarctica. Gondwana Research 45, 191–207 (2017).
65	A. J. Schilling, “Reconstructing past Antarctic ice flow paths in the Ross Embayment, Antarctica using sand petrography, particle size and detrital zircon provenance,” thesis, Indiana University, Indianapolis (2010).
101	C. J. Adams, J. D. Bradshaw, T. R. Ireland, Provenance connections between late Neoproterozoic and early Palaeozoic sedimentary basins of the Ross Sea region, Antarctica, south-east Australia and southern Zealandia. Antarctic science 26, 173–182 (2014).
102	C. Yakymchuk, C. R. Brown, M. Brown, C. S. Siddoway, C. M. Fanning, F. J. Korhonen, Paleozoic evolution of western Marie Byrd Land, Antarctica. Geological Society of America Bulletin 127, 1464–1484 (2015).
Reference number(s):		14	34	34	34	32,33,35,36,65	38,39,40,41	101102	10
Total grains:	137	332	107	304	219	2432	1680	440	16		Just 400-700 Ma grains:
Samples Name:	Holocene ASE (this study)	Polarstern SSt (14)	Whillans Ice Stream	Kamb Ice Stream	Bindschalder Ice Stream	Transantarctic Mountains	Ellsworth-Whitmore Mountains	Swanson Formation	Byrd Ice Core debris			Holocene ASE (this study)	Polarstern SSt (14)	Whillans Ice Stream	Kamb Ice Stream	Bindschalder Ice Stream	Transantarctic Mountains	Ellsworth-Whitmore Mountains	Swanson Formation
	104.253	99.7589	229.775	96.9626	100.644	19.3596	246.478	31	105.5			461.723	406.16	401.866	419.783	421.728	409.504	429.3	407.3
	167.863	90.8644	374.92	100.117	103.356	23.1495	250.297	113.5	179.9			473.108	437.408	437.704	430.723	451.884	423.063	430.1	407.3
	168.615	183.466	401.866	105.006	103.582	25.0462	252.096	250.5	206.9			476.118	440.655	466.682	431.104	454.954	455.072	440.4	408.8
	169.514	522.303	437.704	106.61	104.966	78.4553	252.286	263.4	237.4			481.39	440.696	471.387	431.532	457.341	464.778	456.339	414.6
	170.568	186.263	466.682	174.423	107.157	148.148	252.809	321.7	238.6			490.666	452.899	471.827	433.502	457.777	470.037	460.2	424.5
	171.163	550.352	471.387	178.318	117.666	160.693	252.992	328	272.1			493.088	453.763	477.008	435.655	458.348	470.441	465.8	435.2
	172.689	176.579	471.827	178.373	159.268	161.397	253.394	351.5	475.8			495.062	457.647	483.992	439.189	458.417	473.48	466.3	436.6
	174.632	183.066	477.008	180.64	198.266	172.746	253.612	375.2	483.9			501.222	465.894	485.08	443.903	461.721	476.317	475	441.9
	175.41	146.804	483.992	181.515	200.913	173.467	254.023	383.5	487.6			502.794	469.669	486.392	447.448	462.141	477.312	480.296	444.2
	177.327	185.981	485.08	187.94	204.298	184.796	254.5	395.6	495.1			512.929	471.16	490.894	452.404	463.884	478.004	481.856	458.3
	177.524	224.528	486.392	188.262	207.305	185.459	254.729	407.3	509.7			514.116	473.419	492.37	452.581	463.888	479.063	482.1	461.8
	177.707	96.0388	490.894	192.524	224.64	187.553	254.77	407.3	513.1			515.327	473.996	493.061	454.462	466.074	481.371	482.238	470.6
	179.409	94.0912	492.37	205.394	235.513	191.41	255.89	408.8	1138			521.392	474.525	495.276	456.735	467.316	481.486	483.252	475.4
	183.425	519.665	493.061	216.326	302.653	202.858	256.021	414.6	221.5			533.466	476.568	500.567	457.424	467.573	482.336	484.115	479.4
	187.682	207.695	495.276	223.744	327.506	220.269	256.1	424.5	501.58			537.553	480.747	501.011	458.253	469.156	482.829	484.663	480.1
	188.178	211.979	500.567	228.946	332.677	222.946	256.198	435.2	518.4			541.456	481.885	504.52	458.292	472.459	482.899	485.581	481
	193.08	1761.03	501.011	231.235	337.903	230.593	256.273	436.6				542.141	483.772	507.345	458.491	474.841	484.369	486.064	487
	194.752	173.737	504.52	274.569	337.986	231.178	256.495	441.9				544.712	485.977	507.477	461.519	476.614	485.316	486.913	487.7
	196.69	194.454	507.345	332.335	342.588	235.094	256.5	444.2				549.212	496.324	507.619	462.967	477.054	488.197	487.522	490.1
	198.693	483.772	507.477	334.245	345.15	235.931	256.649	458.3				557.643	496.611	508.397	464.467	477.165	489.538	487.554	491.3
	199.34	207.847	507.619	347.647	346.45	239.732	257.2	461.8				559.124	496.628	509.052	468.484	478.171	489.855	487.844	491.4
	199.358	154.937	508.397	419.783	350.02	240.127	257.447	470.6				566.618	498.947	510.912	468.613	478.299	490.782	488.62	491.9
	209.008	375.882	509.052	430.723	354.98	240.178	257.5	475.4				566.773	500.3	511.199	468.722	479.102	490.888	489.654	499.6
	225.721	1011.33	510.912	431.104	361.764	240.876	258.058	479.4				595.414	500.77	511.9	468.764	479.757	490.994	490.153	499.8
	239.398	99.6264	511.199	431.532	363.393	241.48	258.068	480.1				617.702	503.647	513.367	470.475	480.368	491.196	490.4	500.2
	240.199	579.164	511.9	433.502	421.728	241.746	258.227	481				622.178	504.35	517.508	471.574	480.563	491.684	490.481	500.7
	246.343	93.8267	513.367	435.655	451.884	242.486	258.35	487				632.804	506.72	520.921	472.203	480.964	492.716	491.102	500.7
	247.262	94.5132	517.508	439.189	454.954	242.692	258.851	487.7				633.108	508.18	521.577	472.716	483.332	493.328	492.306	504.4
	247.436	155.994	520.921	443.903	457.341	243.924	258.959	490.1				636.253	514.979	521.686	473.495	483.414	493.997	492.98	505.5
	247.545	496.611	521.577	447.448	457.777	244.602	258.968	491.3				646.709	519.665	522.957	473.664	483.912	494.03	493	507.5
	251.542	207.811	521.686	452.404	458.348	245.168	259.139	491.4				647.962	522.303	523.39	476.501	485.389	496.317	493.681	509.5
	252.268	112.302	522.957	452.581	458.417	245.417	259.165	491.9				649.531	523.199	523.861	477.182	486.436	496.747	494.293	512.8
	253.277	250.905	523.39	454.462	461.721	246.499	259.181	499.6				651.087	527.064	524.097	477.442	486.501	496.925	495.393	513.7
	254.494	107.963	523.861	456.735	462.141	246.632	259.2	499.8				680.868	527.39	525.451	477.571	486.848	497.305	496	514.5
	254.543	1713.22	524.097	457.424	463.884	246.708	259.222	500.2				684.814	528.591	527.511	478.053	488.082	497.49	496.762	516.1
	255.395	239.714	525.451	458.253	463.888	247.582	259.241	500.7				691.274	532.317	527.801	478.215	488.725	497.831	496.917	516.4
	257.132	94.7926	527.511	458.292	466.074	247.865	259.401	500.7					534.723	528.084	479.076	490.319	498.069	496.963	517.7
	257.7	172.792	527.801	458.491	467.316	248.249	259.472	504.4					535.152	532.242	479.564	490.502	498.833	497	520.2
	258.53	535.706	528.084	461.519	467.573	248.45	259.515	505.5					535.706	533.627	479.704	494.875	499.115	498.491	520.5
	261.447	263.872	532.242	462.967	469.156	249.43	259.518	507.5					536.37	535.149	479.995	495.657	499.622	498.585	521.1
	266.19	1157.19	533.627	464.467	472.459	251.113	259.559	509.5					536.424	535.44	481.264	498.469	500.037	498.675	522.3
	268.952	202.705	535.149	468.484	474.841	253.615	259.786	512.8					538.148	536.742	481.915	500.082	500.285	499	524.3
	275.849	164.025	535.44	468.613	476.614	253.672	260.093	513.7					538.87	538.307	481.99	503.21	500.67	499	524.6
	295.76	202.028	536.742	468.722	477.054	253.871	260.112	514.5					539.526	539.208	483.362	506.417	501.798	499.093	524.7
	298.5	99.788	538.307	468.764	477.165	253.921	260.2	516.1					541.029	541.925	484.528	510.497	502.025	499.114	524.8
	310.972	171.437	539.208	470.475	478.171	253.935	260.224	516.4					544.347	542.711	484.91	510.601	502.465	499.388	524.8
	363.733	190	541.925	471.574	478.299	254.198	260.381	517.7					545.06	544.411	486.386	516.815	502.727	499.413	525.3
	461.723	578.252	542.711	472.203	479.102	254.547	260.4	520.2					545.362	545.252	487.408	525.069	503.193	499.647	525.6
	473.108	538.148	544.411	472.716	479.757	255.082	260.47	520.5					545.562	545.339	487.717	534.299	503.669	499.9	526.1
	476.118	481.885	545.252	473.495	480.368	255.369	260.64	521.1					548.31	547.328	487.846	536.044	503.702	500	526.7
	481.39	95.7806	545.339	473.664	480.563	255.509	260.697	522.3					550.352	548.511	488.113	536.285	503.852	500	527.1
	490.666	199.892	547.328	476.501	480.964	256.219	260.8	524.3					550.619	550.378	488.485	536.398	504.46	500.605	529.3
	493.088	175.94	548.511	477.182	483.332	257.328	260.9	524.6					558.993	551.115	489.378	538.534	504.626	500.698	530.8
	495.062	170.992	550.378	477.442	483.414	257.776	261	524.7					562.155	553.845	490.557	539.798	504.685	501.004	530.8
	501.222	101.516	551.115	477.571	483.912	257.827	261	524.8					562.249	554.128	492.094	540.321	505.467	502.371	531.1
	502.794	541.029	553.845	478.053	485.389	258.042	261.049	524.8					562.65	556.108	492.7	540.53	505.538	502.65	531.6
	512.929	361.192	554.128	478.215	486.436	258.918	261.07	525.3					562.698	560.042	492.847	541.787	505.821	503	533.3
	514.116	936.986	556.108	479.076	486.501	259.005	261.2	525.6					569.164	561.407	494.169	542.592	505.825	503.246	533.3
	515.327	177.249	560.042	479.564	486.848	260.393	261.248	526.1					572.356	562.468	494.383	544.453	506.276	503.563	533.7
	521.392	94.2453	561.407	479.704	488.082	260.421	261.323	526.7					572.38	563.568	494.822	545.801	506.303	504.489	533.7
	533.466	457.647	562.468	479.995	488.725	261.01	261.346	527.1					572.708	563.629	495.127	547.952	506.744	504.779	534.7
	537.553	103.966	563.568	481.264	490.319	262.163	261.437	529.3					573.361	564.111	495.354	548.266	507.002	505.406	535
	541.456	500.3	563.629	481.915	490.502	264.145	261.473	530.8					576.701	565.039	495.605	549.641	507.357	505.637	537
	542.141	98.5683	564.111	481.99	494.875	264.876	261.478	530.8					578.252	570.757	495.8	554.728	507.648	505.9	538.3
	544.712	175.592	565.039	483.362	495.657	264.885	261.546	531.1					579.164	579.172	496.063	555.23	507.741	506.442	539.2
	549.212	180.028	570.757	484.528	498.469	264.935	261.7	531.6					579.502	580.394	497.411	555.296	508.089	506.663	539.3
	557.643	562.698	579.172	484.91	500.082	265.646	261.79	533.3					595.433	584.89	497.81	555.428	508.266	507.025	539.4
	559.124	474.525	580.394	486.386	503.21	265.901	262	533.3					597.097	586.906	497.86	556.082	508.355	507.766	540
	566.618	167.439	584.89	487.408	506.417	266.063	262.296	533.7					597.531	590.249	498.549	558.513	509.275	507.768	540.6
	566.773	186.305	586.906	487.717	510.497	267.962	262.4	533.7					598.842	594.855	499.23	559.442	509.457	507.939	540.8
	595.414	89.5341	590.249	487.846	510.601	268.212	262.5	534.7					614.542	598.272	499.756	560.005	509.579	508	542.5
	617.702	99.0209	594.855	488.113	516.815	268.977	262.551	535					619.477	598.712	499.884	560.488	509.669	508.791	542.9
	622.178	668.635	598.272	488.485	525.069	269.282	262.6	537					620.477	602.742	500.049	561.801	509.907	509	543.1
	632.804	614.542	598.712	489.378	534.299	269.437	262.656	538.3					632.82	612.578	500.546	562.212	510.121	509.296	543.7
	633.108	261.653	602.742	490.557	536.044	269.978	262.686	539.2					633.929	636.129	500.563	562.499	510.38	509.522	543.7
	636.253	573.361	612.578	492.094	536.285	270.063	262.8	539.3					640.888	663.293	500.863	563.11	510.897	509.603	544.6
	646.709	91.6987	636.129	492.7	536.398	273.302	262.862	539.4					644.728	685.263	501.992	563.948	510.941	510.715	545.2
	647.962	202.094	663.293	492.847	538.534	274.938	263.198	540					651.02	694.708	502.035	566.416	511.713	511.352	545.2
	649.531	569.164	685.263	494.169	539.798	275.081	263.329	540.6					661.344		503.073	570.184	511.782	511.352	545.7
	651.087	640.888	694.708	494.383	540.321	275.247	263.364	540.8					668.635		503.624	571.019	511.888	512.009	546.3
	680.868	651.02	713.052	494.822	540.53	275.306	263.368	542.5							503.89	572.056	511.929	512.096	546.7
	684.814	95.5025	717.523	495.127	541.787	275.834	263.395	542.9							504.573	579.468	512.501	512.654	547
	691.274	83.9388	828.249	495.354	542.592	281.689	263.4	543.1							504.716	579.814	512.648	512.709	548
	740.265	266.09	942.517	495.605	544.453	282.62	263.5	543.7							504.766	582.992	512.804	513.054	548.5
	764.489	597.531	953.849	495.8	545.801	284.19	263.6	543.7							505.922	586.653	513.536	513.264	548.9
	766.805	504.35	981.382	496.063	547.952	284.846	263.7	544.6							506.244	587.29	513.975	513.993	549.2
	823.791	115.531	1010.02	497.411	548.266	315.431	263.769	545.2							506.868	587.614	514.085	514.127	549.3
	834.808	452.899	1013.27	497.81	549.641	325.108	263.777	545.2							507.77	589.702	514.2	514.612	550
	839.778	167.891	1019.37	497.86	554.728	333.546	264	545.7							508.464	598.856	514.309	514.886	550.5
	865.659	176.629	1027.91	498.549	555.23	337.197	264.227	546.3							509.168	602.999	514.943	515.64	550.6
	886.866	544.347	1035.68	499.23	555.296	342.305	264.456	546.7							509.427	624.096	514.995	515.979	551.1
	891.995	558.993	1044.03	499.756	555.428	353.744	264.503	547							509.461	629.34	515.227	516	551.2
	897.212	535.152	1047.88	499.884	556.082	355.441	264.6	548							509.493	632.12	515.387	516.21	551.3
	898.808	97.9766	1048.38	500.049	558.513	358.274	264.657	548.5							510.004	633.007	515.918	516.6	551.4
	932.59	102.823	1050.34	500.546	559.442	360.576	264.687	548.9							510.167	633.817	516.159	516.688	551.7
	939.234	545.562	1069.1	500.563	560.005	362.367	264.7	549.2							511.054	634.535	516.712	516.904	551.7
	947.275	197.214	1084.79	500.863	560.488	367.431	264.9	549.3							511.427	637.853	516.745	517.137	552.4
	954.245	247.218	1089.2	501.992	561.801	367.878	265.195	550							511.947	645.796	516.84	517.279	553
	956.763	1386.63	1092.46	502.035	562.212	368.128	265.225	550.5							512.146	648.793	516.925	517.385	553.2
	960.207	562.65	1114.4	503.073	562.499	368.593	265.225	550.6							512.156	654.403	517.057	517.437	553.5
	960.443	166.588	1125.02	503.624	563.11	370.618	265.234	551.1							512.439	660.649	517.372	517.474	554.2
	972.945	84.1597	1183.93	503.89	563.948	371.696	265.3	551.2							512.658	679.415	517.639	518	554.9
	973.773	545.362	1185.82	504.573	566.416	375.957	265.571	551.3							513.07	679.669	517.882	518.1	556
	981.653	169.614	1667.88	504.716	570.184	380.355	265.776	551.4							513.407	681.661	517.903	518.288	556.6
	983.729	139.85	1747.85	504.766	571.019	395.483	265.807	551.7							513.466	695.569	517.952	518.796	556.6
	985.303	237.114	2148.57	505.922	572.056	409.504	266.032	551.7							513.679		518.026	519	556.7
	995.341	95.9326	2149.42	506.244	579.468	423.063	266.134	552.4							514.419		518.328	519.152	557.3
	1011.63	471.16		506.868	579.814	455.072	266.147	553							514.495		518.338	519.575	559.9
	1012.35	95.2394		507.77	582.992	464.778	266.2	553.2							514.814		518.645	519.587	560
	1016.21	514.979		508.464	586.653	470.037	266.301	553.5							515.014		518.697	519.787	560.1
	1018.06	997.284		509.168	587.29	470.441	266.455	554.2							516.547		518.782	519.963	560.3
	1020.28	98.1286		509.427	587.614	473.48	266.5	554.9							516.781		518.907	520.138	560.4
	1041.57	97.3914		509.461	589.702	476.317	266.557	556							516.943		518.91	521	560.7
	1050.74	633.929		509.493	598.856	477.312	266.623	556.6							517.565		518.988	521	561.1
	1062.34	309.196		510.004	602.999	478.004	266.803	556.6							518.26		519.023	521.222	562.7
	1077.27	171.925		510.167	624.096	479.063	266.871	556.7							518.849		519.313	521.477	563.1
	1118.08	180.596		511.054	629.34	481.371	267.064	557.3							519.248		519.314	521.678	564.1
	1155.98	169.667		511.427	632.12	481.486	267.125	559.9							519.464		519.406	522	564.2
	1180.99	536.424		511.947	633.007	482.336	267.151	560							519.738		519.441	522.047	564.2
	1314.21	215.21		512.146	633.817	482.829	267.204	560.1							520.097		519.455	522.069	564.5
	1471.46	1453.56		512.156	634.535	482.899	267.365	560.3							520.133		519.627	522.849	565.5
	1500.73	528.591		512.439	637.853	484.369	267.412	560.4							520.725		520.009	522.902	565.7
	1592.26	227.178		512.658	645.796	485.316	267.434	560.7							520.875		520.016	523.525	567.2
	1603.02	171.014		513.07	648.793	488.197	267.572	561.1							520.973		520.022	523.543	567.6
	1652.32	88.7989		513.407	654.403	489.538	267.628	562.7							521.019		520.241	523.724	567.9
	1655.12	473.419		513.466	660.649	489.855	267.673	563.1							521.211		520.376	523.962	568.1
	1668.02	178.648		513.679	679.415	490.782	267.678	564.1							521.492		520.469	524	569.6
	1688.7	168.393		514.419	679.669	490.888	267.7	564.2							522.25		520.48	524.406	569.9
	1735.58	106.416		514.495	681.661	490.994	267.8	564.2							522.351		520.509	524.717	570
	1774.12	734.711		514.814	695.569	491.196	268.177	564.5							522.932		520.632	524.748	571.8
	1784.22	496.324		515.014	713.622	491.684	268.2	565.5							523.11		521.045	525	572.2
	1881.21	179.536		516.547	781.75	492.716	268.2	565.7							523.997		521.1	525	572.5
	1881.44	485.977		516.781	782.218	493.328	268.2	567.2							524.167		521.245	525.209	573.1
	2638.26	89.6688		516.943	817.119	493.997	268.238	567.6							525.484		521.504	525.942	573.1
	2877.7	183.205		517.565	839.812	494.03	268.249	567.9							526.31		521.504	526	573.3
	2928.81	503.647		518.26	849.527	496.317	268.284	568.1							526.568		521.506	526	573.5
	3021	498.947		518.849	853.687	496.747	268.38	569.6							527.348		521.69	526	574
		453.763		519.248	878.761	496.925	268.4	569.9							527.784		522.114	526	574
		1147.9		519.464	893.318	497.305	268.486	570							529.601		522.177	526	574.3
		597.097		519.738	901.778	497.49	268.495	571.8							529.609		522.307	526.092	574.5
		99.8016		520.097	907.301	497.831	268.52	572.2							529.644		522.395	526.33	575.3
		550.619		520.133	917.373	498.069	268.6	572.5							530.103		522.639	526.644	575.7
		889.706		520.725	927.631	498.833	268.839	573.1							530.311		522.68	526.872	576.3
		440.696		520.875	956.28	499.115	269.04	573.1							531.501		522.757	526.928	577.2
		1687.65		520.973	971.869	499.622	269.044	573.3							532.501		522.874	526.932	577.5
		91.9652		521.019	1009.16	500.037	269.088	573.5							532.926		523.004	527.326	577.6
		92.7662		521.211	1009.57	500.285	269.178	574							533.576		523.04	527.65	577.9
		92.9017		521.492	1011.98	500.67	269.362	574							534.588		523.065	527.808	578.1
		437.408		522.25	1013.33	501.798	269.381	574.3							534.919		523.141	528	582
		177.612		522.351	1017.99	502.025	269.436	574.5							535.036		523.154	528	582.6
		237.341		522.932	1020.3	502.465	269.486	575.3							537.645		523.238	528.05	583.8
		93.2995		523.11	1027.84	502.727	269.876	575.7							537.986		523.253	528.2	584
		211.51		523.997	1038.85	503.193	269.9	576.3							539.101		523.262	528.397	585.1
		194.272		524.167	1040.82	503.669	270.32	577.2							539.669		523.377	528.544	585.4
		173.097		525.484	1041.35	503.702	270.374	577.5							539.789		523.616	529	585.8
		506.72		526.31	1042.22	503.852	270.402	577.6							540.465		523.642	529.334	586.8
		179.662		526.568	1042.81	504.46	270.5	577.9							540.694		523.805	529.439	587.5
		440.655		527.348	1043.57	504.626	271.032	578.1							540.849		524.207	529.465	588.3
		176.741		527.784	1044.06	504.685	271.036	582							541.894		524.239	529.8	588.6
		595.433		529.601	1054.93	505.467	271.055	582.6							542.352		524.51	529.89	588.9
		103.488		529.609	1058.24	505.538	271.07	583.8							543.961		524.565	529.904	589.1
		192.188		529.644	1059.77	505.821	271.082	584							544.652		524.623	529.985	589.8
		978.066		530.103	1060.48	505.825	271.33	585.1							545.08		524.759	530	590
		88.2219		530.311	1063.01	506.276	271.361	585.4							546.852		524.78	530.248	591
		89.6629		531.501	1063.85	506.303	271.459	585.8							549.551		524.881	530.678	592.3
		203.503		532.501	1067.01	506.744	271.974	586.8							549.956		525.034	531	593
		91.1867		532.926	1067.61	507.002	271.975	587.5							550.476		525.231	531.353	594.3
		95.9364		533.576	1067.94	507.357	271.986	588.3							551.176		525.273	532.068	594.3
		239.189		534.588	1070.59	507.648	272.023	588.6							551.839		525.345	532.403	594.6
		476.568		534.919	1074.81	507.741	272.07	588.9							555.785		525.427	532.511	594.7
		1700.71		535.036	1086.58	508.089	272.1	589.1							556.188		525.432	532.553	595.6
		179.874		537.645	1092.02	508.266	272.24	589.8							556.876		525.647	532.693	595.8
		548.31		537.986	1098.67	508.355	272.763	590							558.175		526.148	532.793	595.9
		598.842		539.101	1100.23	509.275	273.478	591							558.343		526.297	533	597.3
		527.39		539.669	1100.25	509.457	273.5	592.3							559.004		526.331	533.292	598.1
		534.723		539.789	1100.55	509.579	273.646	593							560.834		526.419	533.599	598.9
		171.553		540.465	1102.33	509.669	273.7	594.3							563.358		526.467	533.605	599.2
		536.37		540.694	1110	509.907	273.785	594.3							564.279		526.543	534	599.5
		1802.24		540.849	1113.58	510.121	274.152	594.6							564.299		526.587	534	600
		465.894		541.894	1118.31	510.38	275.184	594.7							564.942		526.636	534	601.8
		105.01		542.352	1145.74	510.897	275.677	595.6							565.626		526.77	534.286	602.9
		85.502		543.961	1179.98	510.941	276.863	595.8							566.454		526.864	534.491	603.7
		175.689		544.652	1191.81	511.713	276.9	595.9							568.266		526.864	534.506	605.7
		538.87		545.08	1205.49	511.782	277.135	597.3							571.701		527.081	534.734	606
		1194.55		546.852	1205.59	511.888	277.48	598.1							574.113		527.259	534.873	607.1
		572.38		549.551	1210.14	511.929	277.6	598.9							574.541		527.433	535	610.3
		199.286		549.956	1223.57	512.501	279.574	599.2							574.933		527.646	535	613.1
		171.52		550.476	1228.31	512.648	280.204	599.5							575.067		527.714	535.426	615
		92.3728		551.176	1238.85	512.804	280.3	600							575.711		527.843	535.569	616.4
		562.155		551.839	1273.89	513.536	280.6	601.8							581.609		527.937	536	618.1
		244		555.785	1398.92	513.975	281.152	602.9							582.483		527.942	536	620
		508.18		556.188	1447.29	514.085	282.948	603.7							585.595		527.989	536.119	620.1
		661.344		556.876	1451.15	514.2	283.6	605.7							596.139		528.013	536.473	620.8
		98.8774		558.175	1477.71	514.309	285.001	606							610.495		528.102	536.512	621.5
		107.988		558.343	1535.83	514.943	285.933	607.1							611.348		528.266	536.533	632.9
		104.332		559.004	1568.56	514.995	287.212	610.3							611.859		528.272	536.578	637.6
		2246.27		560.834	1592.8	515.227	290.632	613.1							612.025		528.304	537.574	639.1
		210.101		563.358	1618.59	515.387	290.672	615							613.281		528.359	537.768	640.5
		233.318		564.279	1620.68	515.918	296.9	616.4							613.683		528.55	538	640.5
		975.646		564.299	1678.08	516.159	298.8	618.1							614.839		528.573	538	644.6
		2627.53		564.942	1679.5	516.712	327	620							616.082		528.573	538	647.1
		98.8924		565.626	1684.59	516.745	331.6	620.1							617.29		528.637	538.423	649
		332.047		566.454	1698.54	516.84	335.626	620.8							618.691		528.639	539	652.9
		84.3823		568.266	1716.62	516.925	335.843	621.5							621.657		528.661	539	653.3
		2761.41		571.701	1731.73	517.057	346.5	632.9							624.614		528.665	539	655.4
		1078.71		574.113	1769.86	517.372	369.2	637.6							626.555		528.721	539.102	661.9
		215.488		574.541	1815.82	517.639	379	639.1							635.237		528.884	539.322	665
		320.762		574.933	1825.43	517.882	381	640.5							639.733		529.077	539.611	669.3
		839.075		575.067	1874.28	517.903	429.3	640.5							644.116		529.254	539.637	673.7
		104.528		575.711	2227.24	517.952	430.1	644.6							650.902		529.39	539.692	681.6
		100.262		581.609	2326.4	518.026	440.4	647.1							652.211		529.409	539.996	683.3
		199.165		582.483	2347.05	518.328	456.339	649							652.681		529.573	540.058	685.9
		125.433		585.595	2396.14	518.338	460.2	652.9							659.723		529.678	540.141	688
		970.567		596.139	2528.52	518.645	465.8	653.3							660.499		529.691	540.802	689.8
		1037.38		610.495	2559.74	518.697	466.3	655.4							662.439		529.757	541	691
		620.477		611.348	3055.19	518.782	475	661.9							678.02		529.835	541	698.4
		572.356		611.859	3274.07	518.907	480.296	665							678.654		529.91	541	698.4
		1031.71		612.025	3275.05	518.91	481.856	669.3							682.917		529.958	541.33	699
		90.1693		613.281	3338.81	518.988	482.1	673.7							683.31		530.322	541.412
		152.181		613.683		519.023	482.238	681.6							685.311		530.42	541.448
		480.747		614.839		519.313	483.252	683.3									530.604	541.59
		181.211		616.082		519.314	484.115	685.9									530.607	541.886
		562.249		617.29		519.406	484.663	688									530.619	542
		532.317		618.691		519.441	485.581	689.8									530.643	542.6
		103.482		621.657		519.455	486.064	691									530.752	542.709
		539.526		624.614		519.627	486.913	698.4									530.786	542.819
		94.3873		626.555		520.009	487.522	698.4									530.838	543.173
		1667.81		635.237		520.016	487.554	699									530.969	543.302
		179.113		639.733		520.022	487.844	709.7									530.995	543.686
		101.047		644.116		520.241	488.62	709.8									531.077	543.706
		164.488		650.902		520.376	489.654	711									531.293	544
		167.922		652.211		520.469	490.153	716.9									531.352	544
		166.658		652.681		520.48	490.4	722.7									531.431	544.079
		2706.29		659.723		520.509	490.481	724.9									531.477	544.086
		1501.94		660.499		520.632	491.102	727.1									531.754	544.213
		619.477		662.439		521.045	492.306	732.6									531.928	544.333
		1039.41		678.02		521.1	492.98	734.6									532.059	545
		94.8029		678.654		521.245	493	739.6									532.085	545
		96.0735		682.917		521.504	493.681	739.6									532.091	545.218
		473.996		683.31		521.504	494.293	753.5									532.124	545.328
		777.159		685.311		521.506	495.393	760.1									532.271	545.4
		110.014		716.121		521.69	496	764.5									532.405	545.792
		644.728		718.845		522.114	496.762	768.1									532.506	546
		1829.29		720.212		522.177	496.917	770									532.783	546.037
		170.585		728.849		522.307	496.963	778.6									532.933	546.48
		1002.48		731.208		522.395	497	783.2									532.939	546.55
		824.56		734.29		522.639	498.491	783.7									533.088	546.702
		106.91		740.038		522.68	498.585	788.7									533.218	546.723
		189.648		752.983		522.757	498.675	789.7									533.247	546.734
		1101.17		770.467		522.874	499	796.4									533.532	546.819
		220.175		778.283		523.004	499	798.9									533.658	547.089
		93.0206		801.619		523.04	499.093	799.1									533.795	547.465
		120.752		822.333		523.065	499.114	800.7									534.03	547.904
		104.65		823.056		523.141	499.388	808.7									534.064	548
		327.653		823.673		523.154	499.413	811.3									534.262	548
		179.4		828.76		523.238	499.647	823.2									534.294	548.043
		266.682		891.463		523.253	499.9	848.6									534.308	548.147
		167.477		892.06		523.262	500	877.6									534.469	548.178
		82.3261		903.867		523.377	500	891									534.476	548.385
		103.121		927.686		523.616	500.605	892.2									534.734	548.782
		632.82		928.965		523.642	500.698	892.6									534.795	548.867
		89.4055		939.149		523.805	501.004	934.2									534.807	549
		750.56		943.592		524.207	502.371	937.2									534.888	549
		500.77		989.685		524.239	502.65	942.4									534.909	549.251
		170.63		989.89		524.51	503	946.8									534.915	549.683
		102.814		1006.33		524.565	503.246	953.4									535.045	550
		99.7888		1011.09		524.623	503.563	954.7									535.135	550
		100.052		1018.85		524.759	504.489	960.6									535.448	550.941
		572.708		1022.34		524.78	504.779	964.9									535.541	551
		350.044		1022.46		524.881	505.406	974.4									535.913	551
		162.012		1033.81		525.034	505.637	977.5									536.044	551.82
		579.502		1043.58		525.231	505.9	978.6									536.163	552
		169.68		1050.55		525.273	506.442	979.7									536.22	552
		167.046		1050.67		525.345	506.663	982.3									536.221	552.812
		212.906		1051.7		525.427	507.025	983.6									536.241	553
		1076.83		1054.65		525.432	507.766	988.6									536.259	553.003
		178.7		1054.96		525.647	507.768	990.1									536.54	553.369
		803.524		1056.89		526.148	507.939	992.3									536.581	553.37
		163.642		1058.35		526.297	508	996									536.753	553.436
		777.54		1063.85		526.331	508.791	998.2									536.757	553.661
		980.118		1064.34		526.419	509	998.7									536.787	553.884
		166.168		1070.74		526.467	509.296	1000.9									536.83	554
		95.3121		1071.54		526.543	509.522	1003.6									536.866	554.1
		177.162		1075.89		526.587	509.603	1009.1									537.274	554.647
		96.923		1088.98		526.636	510.715	1010.1									537.392	554.663
		166.593		1099.77		526.77	511.352	1010.2									537.418	555
		1993.03		1105.87		526.864	511.352	1011.4									537.557	555
		89.1401		1107.09		526.864	512.009	1012.1									537.783	555
		523.199		1107.55		527.081	512.096	1014.1									537.841	555.067
		545.06		1112.15		527.259	512.654	1015.4									537.877	555.298
		576.701		1114.95		527.433	512.709	1017.5									537.922	555.546
		120.709		1115.95		527.646	513.054	1018.5									537.944	555.995
		527.064		1128.44		527.714	513.264	1020.8									538.051	556
		178.621		1132		527.843	513.993	1021.6									538.058	556.214
		496.628		1189.53		527.937	514.127	1022.1									538.121	556.304
		101.15		1209.17		527.942	514.612	1022.8									538.129	556.437
		167.45		1434.02		527.989	514.886	1025.1									538.132	556.547
		200.117		1542.84		528.013	515.64	1026.6									538.499	556.595
		84.9103		1589.81		528.102	515.979	1026.8									538.742	556.6
		381.505		1654.62		528.266	516	1027.6									538.815	556.872
		103.344		1795.28		528.272	516.21	1027.7									538.921	557
		874.365		2103.76		528.304	516.6	1030.6									539.055	557
		239.804		2274.56		528.359	516.688	1030.7									539.297	557.049
		406.16		3237.5		528.55	516.904	1033.5									539.335	557.154
		96.5575				528.573	517.137	1035.5									539.81	557.242
		231.139				528.573	517.279	1036.3									540.009	557.281
		115.464				528.637	517.385	1037.8									540.054	557.475
		92.7356				528.639	517.437	1039									540.254	557.665
		88.7953				528.661	517.474	1039.5									540.327	558
		98.272				528.665	518	1039.9									540.888	558.121
		174.226				528.721	518.1	1040.3									540.901	558.419
		948.743				528.884	518.288	1041.1									540.913	558.449
		169.639				529.077	518.796	1042									540.999	558.483
		90.2563				529.254	519	1043.1									541.256	558.65
		103.332				529.39	519.152	1044.1									541.325	558.737
		115.585				529.409	519.575	1044.9									541.412	559
		2234.37				529.573	519.587	1045.5									541.415	559
		169.55				529.678	519.787	1045.8									541.459	559.116
		177.501				529.691	519.963	1046.8									541.526	560
		99.4582				529.757	520.138	1048.4									541.681	560
		1806.8				529.835	521	1049									541.693	560.076
		1594.43				529.91	521	1049.1									541.821	560.117
		2705.91				529.958	521.222	1050.5									541.851	560.526
		104.211				530.322	521.477	1054.3									541.887	560.705
		100.522				530.42	521.678	1055.9									542.157	560.751
		122.96				530.604	522	1056.8									542.186	561
		163.452				530.607	522.047	1057.2									542.28	561.142
		110.641				530.619	522.069	1065.5									542.55	561.401
		172.263				530.643	522.849	1065.7									542.634	561.443
		469.669				530.752	522.902	1066.6									542.705	561.493
		95.5685				530.786	523.525	1067.7									542.935	561.517
		90.9946				530.838	523.543	1069.4									543.065	561.7
						530.969	523.724	1070									543.08	562
						530.995	523.962	1071.3									543.084	562
						531.077	524	1075.2									543.108	562.312
						531.293	524.406	1075.5									543.358	563
						531.352	524.717	1079.7									543.419	563
						531.431	524.748	1080.2									543.517	563
						531.477	525	1082.8									543.611	563
						531.754	525	1083.1									543.918	563.18
						531.928	525.209	1083.8									544.051	563.559
						532.059	525.942	1084.9									544.417	563.75
						532.085	526	1085.1									544.42	564
						532.091	526	1085.3									544.541	564
						532.124	526	1086.1									544.705	564.006
						532.271	526	1088.4									544.744	564.243
						532.405	526	1088.5									544.986	564.333
						532.506	526.092	1088.7									545.043	564.492
						532.783	526.33	1089.8									545.429	564.631
						532.933	526.644	1091.2									545.467	564.928
						532.939	526.872	1095.7									546.113	565
						533.088	526.928	1096									546.252	565
						533.218	526.932	1096.8									546.317	565
						533.247	527.326	1097.4									546.332	565.334
						533.532	527.65	1097.5									546.367	565.398
						533.658	527.808	1098.1									546.387	565.563
						533.795	528	1098.2									546.7	565.694
						534.03	528	1099.8									546.928	565.726
						534.064	528.05	1102.6									546.93	566
						534.262	528.2	1102.8									547.003	566
						534.294	528.397	1113.3									547.038	566.141
						534.308	528.544	1115.4									547.142	566.268
						534.469	529	1117.4									547.155	567.456
						534.476	529.334	1121.8									547.187	567.641
						534.734	529.439	1128.3									547.263	568
						534.795	529.465	1130.4									547.33	568
						534.807	529.8	1146.5									547.501	568
						534.888	529.89	1148.3									547.585	568.2
						534.909	529.904	1150.7									547.659	568.276
						534.915	529.985	1154.1									547.922	568.758
						535.045	530	1161.7									547.932	568.9
						535.135	530.248	1165.7									547.983	569.691
						535.448	530.678	1168.2									548.087	570
						535.541	531	1179.7									548.228	570
						535.913	531.353	1204.5									548.234	570
						536.044	532.068	1211.4									548.283	570.523
						536.163	532.403	1214									548.432	570.9
						536.22	532.511	1225.1									548.588	571.04
						536.221	532.553	1239.6									548.59	571.238
						536.241	532.693	1254.1									548.74	571.256
						536.259	532.793	1254.2									548.754	571.299
						536.54	533	1285									548.773	571.349
						536.581	533.292	1387.6									548.838	571.802
						536.753	533.599	1390.5									549.281	571.836
						536.757	533.605	1400.7									549.509	571.908
						536.787	534	1403.4									549.531	572.496
						536.83	534	1408.5									549.713	572.608
						536.866	534	1441.2									549.723	572.743
						537.274	534.286	1447.6									549.742	573
						537.392	534.491	1451.7									549.751	573
						537.418	534.506	1455.1									549.868	573.283
						537.557	534.734	1575									549.924	573.337
						537.783	534.873	1591.5									550.062	573.533
						537.841	535	1611.4									550.068	574
						537.877	535	1648.7									550.116	574.229
						537.922	535.426	1681									550.318	574.498
						537.944	535.569	1703									550.428	574.862
						538.051	536	1703.9									550.48	575
						538.058	536	1722.3									550.521	575
						538.121	536.119	1724.9									550.579	575
						538.129	536.473	1725.7									550.676	575
						538.132	536.512	1732.7									550.696	575.233
						538.499	536.533	1735.9									550.721	575.5
						538.742	536.578	1737.9									550.959	575.626
						538.815	537.574	1746.4									551.018	575.743
						538.921	537.768	1750.2									551.068	575.847
						539.055	538	1751.3									551.158	575.883
						539.297	538	1762.8									551.229	575.947
						539.335	538	1772.6									551.282	576
						539.81	538.423	1775.4									551.295	576.194
						540.009	539	1783.9									551.354	576.349
						540.054	539	1789.6									551.404	576.405
						540.254	539	1801.7									551.482	576.444
						540.327	539.102	1816.3									551.534	576.501
						540.888	539.322	1818.9									551.539	576.7
						540.901	539.611	1824.5									551.642	576.776
						540.913	539.637	1832.2									551.779	577
						540.999	539.692	1849.7									551.801	577.26
						541.256	539.996	1862.5									551.808	577.343
						541.325	540.058	1863.9									551.813	577.433
						541.412	540.141	1869.8									551.867	577.792
						541.415	540.802	1917.3									552.13	577.881
						541.459	541	1985.6									552.282	578
						541.526	541	2007.6									552.422	578.066
						541.681	541	2018.7									552.451	578.208
						541.693	541.33	2021.2									552.571	578.55
						541.821	541.412	2300.8									552.733	579.4
						541.851	541.448	2408.4									552.798	579.571
						541.887	541.59	2429.7									552.799	579.893
						542.157	541.886	2456.9									553.157	579.916
						542.186	542	2565.4									553.179	580
						542.28	542.6	2639.7									553.237	580.081
						542.55	542.709	2660.8									553.39	580.134
						542.634	542.819	2714.7									553.423	580.513
						542.705	543.173	2740.3									553.521	581
						542.935	543.302	2782									553.567	581.038
						543.065	543.686	2796.9									553.592	581.163
						543.08	543.706	2829.8									553.923	581.3
						543.084	544	3033.9									553.963	581.414
						543.108	544	3490.3									554.105	581.752
						543.358	544.079										554.181	581.756
						543.419	544.086										554.201	581.995
						543.517	544.213										554.458	581.999
						543.611	544.333										554.536	582
						543.918	545										554.589	582
						544.051	545										554.665	582.131
						544.417	545.218										554.763	582.434
						544.42	545.328										554.8	582.482
						544.541	545.4										554.881	582.632
						544.705	545.792										554.935	582.744
						544.744	546										555.033	582.833
						544.986	546.037										555.037	583
						545.043	546.48										555.112	583.958
						545.429	546.55										555.213	584
						545.467	546.702										555.294	584.003
						546.113	546.723										555.294	584.154
						546.252	546.734										555.296	584.269
						546.317	546.819										555.308	584.553
						546.332	547.089										555.343	584.639
						546.367	547.465										555.396	585.334
						546.387	547.904										555.628	585.6
						546.7	548										555.765	585.957
						546.928	548										555.767	586
						546.93	548.043										555.777	587.549
						547.003	548.147										555.778	588
						547.038	548.178										555.781	588
						547.142	548.385										555.834	588.262
						547.155	548.782										556.258	588.379
						547.187	548.867										556.293	588.557
						547.263	549										556.321	589
						547.33	549										556.384	589
						547.501	549.251										556.466	589
						547.585	549.683										556.505	589.097
						547.659	550										556.596	589.302
						547.922	550										556.649	589.332
						547.932	550.941										556.742	589.846
						547.983	551										556.747	590.099
						548.087	551										556.792	590.34
						548.228	551.82										556.83	590.685
						548.234	552										556.857	591
						548.283	552										556.971	591.515
						548.432	552.812										557	591.63
						548.588	553										557.001	591.792
						548.59	553.003										557.003	592
						548.74	553.369										557.063	592
						548.754	553.37										557.209	592.845
						548.773	553.436										557.305	592.898
						548.838	553.661										557.337	593
						549.281	553.884										557.369	593.079
						549.509	554										557.415	593.104
						549.531	554.1										557.48	593.884
						549.713	554.647										557.48	594
						549.723	554.663										557.506	594.519
						549.742	555										557.512	595.843
						549.751	555										557.526	596
						549.868	555										557.61	596.134
						549.924	555.067										557.639	596.233
						550.062	555.298										557.658	596.38
						550.068	555.546										557.689	596.703
						550.116	555.995										557.896	597
						550.318	556										557.92	597.08
						550.428	556.214										557.947	597.293
						550.48	556.304										557.968	597.492
						550.521	556.437										558.076	597.536
						550.579	556.547										558.089	597.548
						550.676	556.595										558.193	597.685
						550.696	556.6										558.333	597.902
						550.721	556.872										558.492	598.501
						550.959	557										559.038	598.818
						551.018	557										559.04	598.827
						551.068	557.049										559.073	598.864
						551.158	557.154										559.113	599
						551.229	557.242										559.154	599
						551.282	557.281										559.173	599
						551.295	557.475										559.215	599
						551.354	557.665										559.463	599.083
						551.404	558										559.52	599.124
						551.482	558.121										559.561	599.3
						551.534	558.419										559.569	599.314
						551.539	558.449										559.575	599.527
						551.642	558.483										559.592	599.766
						551.779	558.65										559.617	600
						551.801	558.737										559.693	600
						551.808	559										559.763	600.035
						551.813	559										559.977	600.462
						551.867	559.116										560.07	601.831
						552.13	560										560.146	603.224
						552.282	560										560.171	603.773
						552.422	560.076										560.217	603.822
						552.451	560.117										560.317	604
						552.571	560.526										560.349	604.122
						552.733	560.705										560.471	604.218
						552.798	560.751										560.526	604.826
						552.799	561										560.533	605
						553.157	561.142										560.723	605
						553.179	561.401										560.806	606.217
						553.237	561.443										560.875	607
						553.39	561.493										560.887	607
						553.423	561.517										560.895	607.209
						553.521	561.7										561.037	607.242
						553.567	562										561.265	607.521
						553.592	562										561.278	607.737
						553.923	562.312										561.397	607.798
						553.963	563										561.415	608
						554.105	563										561.501	608
						554.181	563										561.556	608.085
						554.201	563										561.584	608.911
						554.458	563.18										561.717	609
						554.536	563.559										561.894	609
						554.589	563.75										561.931	609
						554.665	564										561.936	609.032
						554.763	564										561.991	609.063
						554.8	564.006										562.085	609.786
						554.881	564.243										562.15	609.86
						554.935	564.333										562.299	610
						555.033	564.492										562.329	610.297
						555.037	564.631										562.437	611.248
						555.112	564.928										562.52	612
						555.213	565										562.579	612.497
						555.294	565										562.651	612.502
						555.294	565										562.67	613
						555.296	565.334										562.882	613
						555.308	565.398										563.029	613.012
						555.343	565.563										563.115	613.097
						555.396	565.694										563.203	613.234
						555.628	565.726										563.314	613.699
						555.765	566										563.32	614.635
						555.767	566										563.351	615
						555.777	566.141										563.365	615
						555.778	566.268										563.444	615.811
						555.781	567.456										563.54	616.039
						555.834	567.641										563.804	617
						556.258	568										563.809	617.05
						556.293	568										563.92	617.891
						556.321	568										564.021	618.784
						556.384	568.2										564.174	619
						556.466	568.276										564.205	619.029
						556.505	568.758										564.219	619.685
						556.596	568.9										564.25	619.838
						556.649	569.691										564.263	620.61
						556.742	570										564.466	620.873
						556.747	570										564.476	621
						556.792	570										564.484	621.214
						556.83	570.523										564.49	622
						556.857	570.9										564.549	622.088
						556.971	571.04										564.591	622.665
						557	571.238										564.733	624
						557.001	571.256										564.79	624.574
						557.003	571.299										564.796	624.604
						557.063	571.349										564.917	624.74
						557.209	571.802										564.958	625.191
						557.305	571.836										565.022	626
						557.337	571.908										565.105	626.381
						557.369	572.496										565.147	626.505
						557.415	572.608										565.158	626.521
						557.48	572.743										565.187	627
						557.48	573										565.365	627
						557.506	573										565.383	627.275
						557.512	573.283										565.411	627.333
						557.526	573.337										565.421	627.55
						557.61	573.533										565.66	628.898
						557.639	574										565.666	628.957
						557.658	574.229										565.813	629.035
						557.689	574.498										565.981	629.09
						557.896	574.862										566.024	629.8
						557.92	575										566.267	630
						557.947	575										566.368	630
						557.968	575										566.398	630.396
						558.076	575										566.456	630.429
						558.089	575.233										566.625	630.593
						558.193	575.5										566.656	631.241
						558.333	575.626										566.702	632.157
						558.492	575.743										566.738	632.265
						559.038	575.847										566.767	632.444
						559.04	575.883										566.874	632.483
						559.073	575.947										566.903	632.666
						559.113	576										566.949	632.763
						559.154	576.194										567.006	634
						559.173	576.349										567.014	634
						559.215	576.405										567.022	634.014
						559.463	576.444										567.102	634.097
						559.52	576.501										567.167	634.172
						559.561	576.7										567.222	635.241
						559.569	576.776										567.523	636.635
						559.575	577										567.525	636.67
						559.592	577.26										567.59	637
						559.617	577.343										567.71	637.162
						559.693	577.433										567.855	637.19
						559.763	577.792										567.955	637.25
						559.977	577.881										567.982	637.451
						560.07	578										567.994	638
						560.146	578.066										568.14	638.295
						560.171	578.208										568.16	638.311
						560.217	578.55										568.177	638.895
						560.317	579.4										568.216	639.965
						560.349	579.571										568.253	639.987
						560.471	579.893										568.274	640.454
						560.526	579.916										568.32	640.536
						560.533	580										568.512	641.405
						560.723	580.081										568.561	642.274
						560.806	580.134										568.613	642.475
						560.875	580.513										568.674	643
						560.887	581										568.796	643.037
						560.895	581.038										568.832	643.612
						561.037	581.163										568.839	644.456
						561.265	581.3										568.893	644.463
						561.278	581.414										568.914	644.534
						561.397	581.752										568.981	644.639
						561.415	581.756										569.008	644.886
						561.501	581.995										569.081	644.993
						561.556	581.999										569.085	645
						561.584	582										569.148	645
						561.717	582										569.169	646.29
						561.894	582.131										569.338	647
						561.931	582.434										569.424	647
						561.936	582.482										569.436	647.925
						561.991	582.632										569.451	648.163
						562.085	582.744										569.455	648.421
						562.15	582.833										569.48	649.612
						562.299	583										569.581	650.076
						562.329	583.958										569.613	650.523
						562.437	584										569.751	651
						562.52	584.003										569.777	651.237
						562.579	584.154										569.907	651.939
						562.651	584.269										569.994	652.2
						562.67	584.553										570.037	653
						562.882	584.639										570.111	653.232
						563.029	585.334										570.118	653.561
						563.115	585.6										570.154	655.008
						563.203	585.957										570.297	655.581
						563.314	586										570.374	656.774
						563.32	587.549										570.416	657.405
						563.351	588										570.535	657.684
						563.365	588										570.871	658
						563.444	588.262										570.878	659.92
						563.54	588.379										570.904	660.204
						563.804	588.557										571.019	660.241
						563.809	589										571.1	660.362
						563.92	589										571.132	660.695
						564.021	589										571.275	660.942
						564.174	589.097										571.307	661.204
						564.205	589.302										571.337	661.422
						564.219	589.332										571.403	661.734
						564.25	589.846										571.602	662.473
						564.263	590.099										571.695	662.694
						564.466	590.34										571.741	662.813
						564.476	590.685										571.796	663
						564.484	591										571.878	663
						564.49	591.515										571.951	663
						564.549	591.63										572.057	663
						564.591	591.792										572.121	663.845
						564.733	592										572.123	664
						564.79	592										572.151	664
						564.796	592.845										572.166	665.285
						564.917	592.898										572.215	665.567
						564.958	593										572.225	666
						565.022	593.079										572.317	666.593
						565.105	593.104										572.434	666.839
						565.147	593.884										572.48	666.987
						565.158	594										572.496	667
						565.187	594.519										572.603	667
						565.365	595.843										572.7	668
						565.383	596										572.902	668
						565.411	596.134										572.903	668
						565.421	596.233										572.904	669
						565.66	596.38										572.911	669.52
						565.666	596.703										572.925	669.651
						565.813	597										573.005	669.756
						565.981	597.08										573.078	669.976
						566.024	597.293										573.101	670
						566.267	597.492										573.182	670
						566.368	597.536										573.183	671
						566.398	597.548										573.266	671.578
						566.456	597.685										573.273	671.918
						566.625	597.902										573.277	671.993
						566.656	598.501										573.385	672
						566.702	598.818										573.424	672.365
						566.738	598.827										573.454	673
						566.767	598.864										573.484	674
						566.874	599										573.487	674.102
						566.903	599										573.493	675
						566.949	599										573.509	676.576
						567.006	599										573.539	676.902
						567.014	599.083										573.979	677.779
						567.022	599.124										573.989	678
						567.102	599.3										574.258	678.325
						567.167	599.314										574.3	679
						567.222	599.527										574.463	679
						567.523	599.766										574.486	680.6
						567.525	600										574.563	681
						567.59	600										574.607	681
						567.71	600.035										574.679	681.801
						567.855	600.462										574.811	682.019
						567.955	601.831										574.831	682.61
						567.982	603.224										574.863	683
						567.994	603.773										574.883	685
						568.14	603.822										574.89	685
						568.16	604										574.935	685.395
						568.177	604.122										574.972	685.424
						568.216	604.218										575.046	687
						568.253	604.826										575.13	687
						568.274	605										575.23	688
						568.32	605										575.29	690.753
						568.512	606.217										575.433	691
						568.561	607										575.473	692
						568.613	607										575.63	692.159
						568.674	607.209										575.82	692.33
						568.796	607.242										575.874	693
						568.832	607.521										575.904	693.147
						568.839	607.737										575.947	693.331
						568.893	607.798										575.981	693.77
						568.914	608										576.081	693.9
						568.981	608										576.101	695.817
						569.008	608.085										576.115	696
						569.081	608.911										576.171	696.37
						569.085	609										576.252	696.766
						569.148	609										576.306	697.369
						569.169	609										576.602	698.764
						569.338	609.032										576.692	699
						569.424	609.063										576.745
						569.436	609.786										577.03
						569.451	609.86										577.147
						569.455	610										577.235
						569.48	610.297										577.351
						569.581	611.248										577.373
						569.613	612										577.583
						569.751	612.497										577.587
						569.777	612.502										577.633
						569.907	613										577.658
						569.994	613										577.672
						570.037	613.012										577.686
						570.111	613.097										577.71
						570.118	613.234										577.811
						570.154	613.699										578.257
						570.297	614.635										578.299
						570.374	615										578.334
						570.416	615										578.551
						570.535	615.811										578.611
						570.871	616.039										578.63
						570.878	617										578.643
						570.904	617.05										578.741
						571.019	617.891										578.827
						571.1	618.784										578.898
						571.132	619										578.906
						571.275	619.029										578.979
						571.307	619.685										579.058
						571.337	619.838										579.076
						571.403	620.61										579.211
						571.602	620.873										579.38
						571.695	621										579.955
						571.741	621.214										580.145
						571.796	622										580.235
						571.878	622.088										580.25
						571.951	622.665										580.47
						572.057	624										580.517
						572.121	624.574										580.543
						572.123	624.604										580.621
						572.151	624.74										580.71
						572.166	625.191										580.844
						572.215	626										581.041
						572.225	626.381										581.069
						572.317	626.505										581.147
						572.434	626.521										581.268
						572.48	627										581.27
						572.496	627										581.315
						572.603	627.275										581.404
						572.7	627.333										581.554
						572.902	627.55										581.799
						572.903	628.898										581.872
						572.904	628.957										581.913
						572.911	629.035										582.046
						572.925	629.09										582.066
						573.005	629.8										582.141
						573.078	630										582.166
						573.101	630										582.328
						573.182	630.396										582.643
						573.183	630.429										582.696
						573.266	630.593										582.757
						573.273	631.241										582.81
						573.277	632.157										582.822
						573.385	632.265										582.877
						573.424	632.444										582.887
						573.454	632.483										582.921
						573.484	632.666										582.969
						573.487	632.763										583.079
						573.493	634										583.136
						573.509	634										583.181
						573.539	634.014										583.28
						573.979	634.097										583.299
						573.989	634.172										583.299
						574.258	635.241										583.545
						574.3	636.635										583.572
						574.463	636.67										583.732
						574.486	637										583.768
						574.563	637.162										583.843
						574.607	637.19										583.876
						574.679	637.25										584.008
						574.811	637.451										584.118
						574.831	638										584.225
						574.863	638.295										584.396
						574.883	638.311										584.468
						574.89	638.895										584.603
						574.935	639.965										584.67
						574.972	639.987										584.756
						575.046	640.454										584.809
						575.13	640.536										584.817
						575.23	641.405										584.866
						575.29	642.274										584.976
						575.433	642.475										584.979
						575.473	643										584.997
						575.63	643.037										585.135
						575.82	643.612										585.217
						575.874	644.456										585.242
						575.904	644.463										585.283
						575.947	644.534										585.298
						575.981	644.639										585.336
						576.081	644.886										585.471
						576.101	644.993										585.547
						576.115	645										585.685
						576.171	645										585.701
						576.252	646.29										585.714
						576.306	647										585.807
						576.602	647										585.853
						576.692	647.925										585.865
						576.745	648.163										585.998
						577.03	648.421										586.1
						577.147	649.612										586.269
						577.235	650.076										586.298
						577.351	650.523										586.421
						577.373	651										586.646
						577.583	651.237										586.822
						577.587	651.939										586.825
						577.633	652.2										586.885
						577.658	653										586.951
						577.672	653.232										587.072
						577.686	653.561										587.199
						577.71	655.008										587.269
						577.811	655.581										587.464
						578.257	656.774										587.593
						578.299	657.405										587.618
						578.334	657.684										587.649
						578.551	658										587.773
						578.611	659.92										587.856
						578.63	660.204										587.889
						578.643	660.241										587.938
						578.741	660.362										587.965
						578.827	660.695										588.023
						578.898	660.942										588.057
						578.906	661.204										588.127
						578.979	661.422										588.128
						579.058	661.734										588.28
						579.076	662.473										588.397
						579.211	662.694										588.464
						579.38	662.813										588.477
						579.955	663										588.494
						580.145	663										588.501
						580.235	663										588.645
						580.25	663										588.956
						580.47	663.845										588.974
						580.517	664										588.984
						580.543	664										589.044
						580.621	665.285										589.06
						580.71	665.567										589.178
						580.844	666										589.269
						581.041	666.593										589.296
						581.069	666.839										589.42
						581.147	666.987										589.502
						581.268	667										589.53
						581.27	667										589.623
						581.315	668										589.706
						581.404	668										589.814
						581.554	668										589.849
						581.799	669										589.85
						581.872	669.52										589.861
						581.913	669.651										589.972
						582.046	669.756										590.092
						582.066	669.976										590.2
						582.141	670										590.201
						582.166	670										590.216
						582.328	671										590.291
						582.643	671.578										590.34
						582.696	671.918										590.426
						582.757	671.993										590.594
						582.81	672										590.602
						582.822	672.365										590.662
						582.877	673										590.716
						582.887	674										590.765
						582.921	674.102										590.94
						582.969	675										591.185
						583.079	676.576										591.186
						583.136	676.902										591.235
						583.181	677.779										591.528
						583.28	678										591.861
						583.299	678.325										591.912
						583.299	679										591.917
						583.545	679										591.934
						583.572	680.6										591.979
						583.732	681										592.014
						583.768	681										592.274
						583.843	681.801										592.32
						583.876	682.019										592.396
						584.008	682.61										592.442
						584.118	683										592.442
						584.225	685										592.479
						584.396	685										592.499
						584.468	685.395										592.535
						584.603	685.424										592.698
						584.67	687										592.711
						584.756	687										592.808
						584.809	688										592.843
						584.817	690.753										592.906
						584.866	691										592.943
						584.976	692										592.955
						584.979	692.159										593.02
						584.997	692.33										593.28
						585.135	693										593.316
						585.217	693.147										593.32
						585.242	693.331										593.33
						585.283	693.77										593.366
						585.298	693.9										593.51
						585.336	695.817										593.644
						585.471	696										593.714
						585.547	696.37										593.77
						585.685	696.766										593.841
						585.701	697.369										593.935
						585.714	698.764										593.937
						585.807	699										593.951
						585.853	700										593.958
						585.865	700										593.97
						585.998	702										594.011
						586.1	703.733										594.108
						586.269	704.365										594.167
						586.298	705.724										594.171
						586.421	706										594.287
						586.646	706.273										594.321
						586.822	708.081										594.468
						586.825	708.603										594.636
						586.885	710.71										594.887
						586.951	712.217										594.948
						587.072	712.878										595.078
						587.199	712.971										595.103
						587.269	719.629										595.121
						587.464	721										595.13
						587.593	723										595.142
						587.618	724.652										595.22
						587.649	728										595.28
						587.773	730.081										595.288
						587.856	733.126										595.3
						587.889	734.976										595.336
						587.938	736										595.345
						587.965	737.949										595.348
						588.023	741.437										595.385
						588.057	741.86										595.408
						588.127	745.937										595.726
						588.128	750.946										595.78
						588.28	758.692										595.887
						588.397	759.682										595.922
						588.464	760										595.983
						588.477	761.9										596.047
						588.494	762										596.165
						588.501	766.748										596.328
						588.645	771.6										596.546
						588.956	772.303										596.575
						588.974	773.553										596.603
						588.984	781.859										596.733
						589.044	785.793										596.846
						589.06	785.918										596.875
						589.178	785.946										596.906
						589.269	792.563										596.955
						589.296	793										596.991
						589.42	793.295										597.049
						589.502	798										597.054
						589.53	799.71										597.199
						589.623	804.1										597.377
						589.706	804.2										597.393
						589.814	808										597.415
						589.849	810.213										597.435
						589.85	810.451										597.514
						589.861	811										597.538
						589.972	811.064										597.592
						590.092	811.3										597.724
						590.2	811.951										597.732
						590.201	812										597.748
						590.216	815.673										597.796
						590.291	818.972										597.823
						590.34	821.571										597.875
						590.426	823.117										597.96
						590.594	823.325										598.053
						590.602	824.1										598.417
						590.662	824.908										598.434
						590.716	829										598.82
						590.765	831.517										598.841
						590.94	832.517										599.002
						591.185	836.69										599.008
						591.186	837										599.108
						591.235	837.965										599.224
						591.528	839										599.346
						591.861	839.331										599.434
						591.912	844.31										599.505
						591.917	844.7										599.511
						591.934	847.665										599.518
						591.979	849.695										599.547
						592.014	851.407										599.55
						592.274	852										599.58
						592.32	852.399										599.907
						592.396	854.282										600.111
						592.442	861										600.235
						592.442	866.372										600.29
						592.479	870.092										600.331
						592.499	873.618										600.531
						592.535	874.005										600.594
						592.698	875.041										600.67
						592.711	877.633										600.704
						592.808	879										600.732
						592.843	880.82										601.054
						592.906	881.274										601.191
						592.943	881.537										601.318
						592.955	883.733										601.467
						593.02	885										601.602
						593.28	889.702										601.615
						593.316	890.193										601.715
						593.32	891										601.723
						593.33	894.405										601.765
						593.366	895.31										601.959
						593.51	895.884										602.207
						593.644	897.655										602.315
						593.714	897.677										602.636
						593.77	899.304										602.794
						593.841	902.607										602.924
						593.935	909.873										602.957
						593.937	913.143										603.091
						593.951	913.323										603.13
						593.958	913.489										603.16
						593.97	916.576										603.289
						594.011	917.247										603.329
						594.108	925										603.363
						594.167	925.308										603.502
						594.171	932.107										603.715
						594.287	935.48										603.863
						594.321	937.866										604.135
						594.468	938.629										604.278
						594.636	940.061										604.485
						594.887	943										604.523
						594.948	945.501										604.773
						595.078	947.892										605.137
						595.103	949										605.323
						595.121	949.384										605.394
						595.13	951.297										605.432
						595.142	952.064										605.582
						595.22	953										605.631
						595.28	954.672										605.703
						595.288	955.523										605.849
						595.3	955.966										605.971
						595.336	956.357										606.03
						595.345	958.024										606.058
						595.348	960.082										606.097
						595.385	960.816										606.189
						595.408	968.051										606.365
						595.726	969										606.651
						595.78	971										606.657
						595.887	971.624										606.998
						595.922	977.657										606.999
						595.983	978.375										607.092
						596.047	979.309										607.329
						596.165	981.996										607.334
						596.328	982.021										607.366
						596.546	983.294										607.425
						596.575	988.346										607.519
						596.603	989.497										607.719
						596.733	991.058										607.812
						596.846	991.194										608.008
						596.875	992.247										608.203
						596.906	993.255										608.264
						596.955	993.683										608.324
						596.991	995.061										608.559
						597.049	995.189										608.603
						597.054	996.054										608.637
						597.199	996.675										608.643
						597.377	997										608.814
						597.393	998.206										608.836
						597.415	998.284										609.146
						597.435	999.134										609.181
						597.514	1000.48										609.29
						597.538	1001.1										609.524
						597.592	1002.26										609.552
						597.724	1002.43										610.182
						597.732	1003.56										610.499
						597.748	1005.82										610.858
						597.796	1006.06										611.372
						597.823	1007.66										611.629
						597.875	1008										611.748
						597.96	1008.18										611.926
						598.053	1008.2										611.972
						598.417	1008.3										612.034
						598.434	1009										612.097
						598.82	1009.46										612.112
						598.841	1009.47										612.205
						599.002	1009.86										612.386
						599.008	1011.66										612.407
						599.108	1012.39										612.764
						599.224	1012.65										612.793
						599.346	1012.96										612.797
						599.434	1013.21										612.876
						599.505	1013.9										612.944
						599.511	1014										613.122
						599.518	1014.37										613.153
						599.547	1014.49										613.5
						599.55	1014.93										613.825
						599.58	1015.92										614.035
						599.907	1016										614.334
						600.111	1016.21										614.498
						600.235	1016.64										614.514
						600.29	1016.78										614.537
						600.331	1016.91										614.555
						600.531	1019										614.597
						600.594	1019.01										614.625
						600.67	1019.13										614.86
						600.704	1019.24										615.105
						600.732	1020.1										615.798
						601.054	1020.53										615.848
						601.191	1020.55										615.915
						601.318	1020.8										616.06
						601.467	1021										616.101
						601.602	1021.12										616.189
						601.615	1021.35										616.29
						601.715	1021.52										616.517
						601.723	1021.81										616.809
						601.765	1021.94										616.839
						601.959	1022										617.171
						602.207	1022.33										617.59
						602.315	1023.07										618.218
						602.636	1023.37										618.376
						602.794	1023.65										618.622
						602.924	1023.74										618.667
						602.957	1023.83										619.011
						603.091	1025.37										619.024
						603.13	1025.43										619.025
						603.16	1026										619.039
						603.289	1027.35										619.165
						603.329	1027.36										619.319
						603.363	1027.54										619.401
						603.502	1027.94										619.552
						603.715	1028										619.618
						603.863	1028.33										620.01
						604.135	1028.83										620.264
						604.278	1028.89										620.609
						604.485	1029.22										620.874
						604.523	1029.89										620.979
						604.773	1029.9										621.453
						605.137	1030.42										621.775
						605.323	1030.97										621.793
						605.394	1031.27										622.313
						605.432	1031.65										622.678
						605.582	1032.09										622.782
						605.631	1032.51										624.664
						605.703	1032.54										624.759
						605.849	1032.59										625.492
						605.971	1033										625.685
						606.03	1033										625.943
						606.058	1033.08										626.235
						606.097	1033.84										626.476
						606.189	1034										626.553
						606.365	1034.95										626.598
						606.651	1035.17										626.94
						606.657	1036										627.949
						606.998	1036.56										627.988
						606.999	1036.87										628.016
						607.092	1037.42										628.309
						607.329	1037.44										628.401
						607.334	1037.5										628.995
						607.366	1038										629.137
						607.425	1038.16										629.197
						607.519	1038.51										629.216
						607.719	1038.63										629.629
						607.812	1038.63										630.157
						608.008	1038.8										630.25
						608.203	1040										631.58
						608.264	1040.43										631.82
						608.324	1040.98										632.263
						608.559	1041.21										633.339
						608.603	1041.46										633.552
						608.637	1042.07										634.029
						608.643	1042.17										634.12
						608.814	1042.25										634.203
						608.836	1042.65										634.603
						609.146	1043.26										634.798
						609.181	1043.31										635.032
						609.29	1043.67										635.257
						609.524	1043.88										636.202
						609.552	1044.2										636.26
						610.182	1044.89										636.392
						610.499	1044.96										637.158
						610.858	1045										637.838
						611.372	1045										638.015
						611.629	1045.13										639.346
						611.748	1045.24										639.467
						611.926	1045.89										639.691
						611.972	1046.62										640.179
						612.034	1046.87										640.288
						612.097	1046.87										642.542
						612.112	1047										644.168
						612.205	1047.68										644.548
						612.386	1047.89										646.614
						612.407	1047.9										646.654
						612.764	1048.33										646.76
						612.793	1048.46										647.345
						612.797	1048.53										647.907
						612.876	1048.91										648.878
						612.944	1049.46										649
						613.122	1050.81										649.245
						613.153	1050.85										649.782
						613.5	1050.96										651.851
						613.825	1051.47										652.127
						614.035	1051.6										653.457
						614.334	1052										654.301
						614.498	1052.99										657.248
						614.514	1053.04										657.533
						614.537	1053.08										657.863
						614.555	1053.47										658.416
						614.597	1053.49										658.892
						614.625	1053.52										660.828
						614.86	1054.09										661.598
						615.105	1055.14										662.52
						615.798	1055.15										663.476
						615.848	1055.78										663.861
						615.915	1056										664.242
						616.06	1056.84										665.959
						616.101	1057.27										668.398
						616.189	1057.98										670.181
						616.29	1058.05										671.224
						616.517	1058.11										671.667
						616.809	1058.78										672.078
						616.839	1058.98										673.343
						617.171	1058.98										673.498
						617.59	1059.12										674.991
						618.218	1059.67										677.281
						618.376	1059.73										680.279
						618.622	1059.77										680.682
						618.667	1059.96										681.304
						619.011	1060.1										681.947
						619.024	1060.21										682.801
						619.025	1060.5										683.116
						619.039	1061										683.576
						619.165	1061.49										685.155
						619.319	1062.34										685.849
						619.401	1062.36										686.972
						619.552	1062.7										689.24
						619.618	1062.92										689.824
						620.01	1063										690.026
						620.264	1063.4										691.112
						620.609	1063.8										692.067
						620.874	1064.6										692.085
						620.979	1064.79										695.553
						621.453	1064.85										695.87
						621.775	1065.14										696.203
						621.793	1065.58										697.654
						622.313	1065.83
						622.678	1065.86
						622.782	1066.08
						624.664	1067
						624.759	1068.53
						625.492	1068.58
						625.685	1068.85
						625.943	1068.95
						626.235	1069.11
						626.476	1069.16
						626.553	1069.43
						626.598	1069.75
						626.94	1070
						627.949	1070
						627.988	1070.02
						628.016	1070.09
						628.309	1071.16
						628.401	1071.9
						628.995	1072
						629.137	1072.07
						629.197	1073.31
						629.216	1075.31
						629.629	1075.35
						630.157	1075.96
						630.25	1076.03
						631.58	1076.34
						631.82	1076.44
						632.263	1076.45
						633.339	1076.59
						633.552	1077.49
						634.029	1077.81
						634.12	1077.96
						634.203	1078.86
						634.603	1079.8
						634.798	1080.51
						635.032	1081.12
						635.257	1081.25
						636.202	1082.02
						636.26	1082.74
						636.392	1083.33
						637.158	1083.39
						637.838	1084.23
						638.015	1084.55
						639.346	1086.68
						639.467	1086.99
						639.691	1087.06
						640.179	1087.67
						640.288	1089.05
						642.542	1089.19
						644.168	1089.27
						644.548	1090.16
						646.614	1090.2
						646.654	1090.81
						646.76	1091.25
						647.345	1091.89
						647.907	1092.9
						648.878	1093
						649	1093.22
						649.245	1093.48
						649.782	1093.51
						651.851	1093.95
						652.127	1094
						653.457	1094.45
						654.301	1094.97
						657.248	1095.32
						657.533	1095.33
						657.863	1095.44
						658.416	1095.68
						658.892	1096.74
						660.828	1097
						661.598	1097.61
						662.52	1098
						663.476	1098
						663.861	1098
						664.242	1098.31
						665.959	1098.52
						668.398	1098.53
						670.181	1098.64
						671.224	1099
						671.667	1099
						672.078	1099.03
						673.343	1099.5
						673.498	1099.65
						674.991	1100
						677.281	1100.07
						680.279	1100.58
						680.682	1101.22
						681.304	1101.8
						681.947	1101.93
						682.801	1102.14
						683.116	1102.4
						683.576	1102.57
						685.155	1102.69
						685.849	1102.72
						686.972	1103.59
						689.24	1105
						689.824	1105.26
						690.026	1105.6
						691.112	1105.74
						692.067	1107.27
						692.085	1108
						695.553	1108
						695.87	1108
						696.203	1109.66
						697.654	1109.97
						700.691	1110.95
						700.694	1111.89
						702.817	1112.03
						703.567	1113.56
						703.793	1115
						704.541	1116.22
						706.206	1117.1
						706.864	1118.8
						707.644	1118.98
						707.99	1119.86
						708.389	1120.75
						708.868	1120.99
						709.729	1121.27
						710.017	1121.38
						714.977	1121.59
						716.099	1123.18
						716.849	1123.71
						717.967	1124.89
						718.546	1125.89
						719.672	1126.97
						719.758	1126.99
						720.495	1128.26
						725.246	1128.27
						726.23	1128.29
						728.308	1129.91
						733.144	1131.36
						735.944	1132.9
						736.159	1134.93
						738.189	1137.14
						739.485	1137.62
						740.232	1137.71
						740.808	1137.94
						741.123	1138.21
						741.798	1138.98
						744.692	1139
						747.484	1142
						749.549	1143.54
						749.555	1144
						751.761	1144.83
						753.104	1144.96
						754.856	1145.72
						755.402	1146.74
						755.432	1148.16
						755.485	1151.47
						757.472	1156.62
						759.522	1161.29
						760.632	1164.95
						761.855	1165.86
						762.153	1166.6
						762.982	1166.65
						763.547	1168
						764.953	1169.06
						770.482	1169.16
						770.992	1175.75
						772.217	1177.77
						774.076	1179.8
						774.171	1180.8
						774.392	1183.73
						777.251	1186.05
						777.912	1187.47
						778.821	1187.84
						779.093	1188
						781.501	1190.23
						782.118	1192
						783.624	1192.44
						784.618	1193.75
						784.818	1194.11
						786.064	1196
						787.107	1197.51
						787.994	1198.55
						788.783	1200.88
						794.03	1210.66
						794.182	1211.74
						796.265	1216.21
						798.134	1220.51
						799.575	1221.05
						801.974	1221.79
						802.987	1222.5
						806.729	1227.94
						807.906	1228.88
						811.821	1229
						815.56	1232.49
						816.259	1233.96
						816.361	1236
						818.26	1236
						820.337	1237.77
						821.394	1239.24
						821.856	1240.42
						823.041	1241.02
						823.74	1243.6
						827.692	1244
						828.817	1244.1
						828.903	1246.28
						829.268	1247.63
						832.774	1249.62
						833.968	1249.75
						834.155	1252.2
						834.797	1252.6
						838.359	1252.8
						838.814	1253.79
						840.536	1255
						842.015	1255.66
						843.387	1262
						845.27	1264.93
						846.482	1268
						847.587	1269
						854.548	1269.61
						858.301	1297.87
						864.97	1298.22
						868.751	1299.92
						869.522	1302.49
						871.582	1302.71
						873.565	1303.89
						879.696	1312.84
						882.076	1324.65
						882.909	1331.58
						886.384	1334.12
						887.65	1347
						889.732	1350.42
						890.009	1351.11
						891.975	1352.5
						893.265	1352.59
						895.389	1353
						897.149	1354.11
						899.098	1370.02
						899.537	1375
						904.393	1387.12
						906.643	1393
						911.754	1398.65
						911.963	1404.06
						914.406	1408.97
						917.109	1420
						919.405	1421
						920.594	1422.25
						921.576	1434.49
						922.418	1435.28
						922.504	1442.87
						923	1448.59
						924.236	1451.56
						924.578	1455
						926.734	1459.43
						927.328	1461
						927.698	1463
						928.99	1463.33
						929.348	1480.3
						930.54	1483.36
						933.18	1483.62
						936.421	1488.58
						937.058	1491
						937.678	1500
						939.132	1519.09
						941.275	1530.34
						944.125	1545.61
						946.286	1567
						946.467	1577.76
						947.047	1581.72
						947.669	1618.32
						949.163	1632
						949.423	1636.7
						949.522	1648.88
						951.08	1656.42
						951.957	1656.83
						954.861	1660.6
						955.909	1660.63
						956.018	1661.19
						956.296	1666.76
						956.769	1669.94
						957.862	1670
						960.059	1676
						961.112	1677.65
						961.861	1681
						962.956	1682.59
						963.885	1694
						967.054	1694.85
						967.61	1699
						967.823	1701.2
						968.13	1716
						969.544	1716.66
						969.738	1736.77
						971.818	1746.15
						972.483	1756
						975.252	1769.28
						976.723	1771
						977.906	1777.57
						978.034	1780
						978.283	1781.08
						979.104	1782
						979.839	1782
						980.788	1783.99
						982.551	1785
						982.789	1787.34
						983.3	1800.24
						983.784	1802.46
						984.159	1810
						985.243	1810.5
						986.179	1811
						986.816	1813.66
						986.867	1819.53
						988.888	1828
						990.692	1828.84
						990.706	1837.42
						991.084	1847.04
						991.801	1858.13
						992.091	1858.58
						992.881	1858.78
						993.503	1874.08
						994.984	1891
						995.11	1927.26
						996.015	1931.19
						998.001	1990.58
						998.421	2031.86
						999.719	2032.59
						999.808	2033.31
						999.925	2051
						1000.91	2169.67
						1002.13	2205.43
						1003.17	2282
						1004.32	2423.95
						1004.58	2429
						1004.67	2562.9
						1004.71	2632.48
						1005.29	2668
						1005.54	2671.23
						1005.9	2691
						1006.02	2692
						1006.67	2692.02
						1007.52	2700
						1008.53	2713.57
						1008.86	2717.5
						1009.03	2720.95
						1009.74	2726
						1009.78	2727
						1010.14	2731
						1010.29	2731.18
						1011.17	2736
						1011.56	2737.9
						1012.52	2742.78
						1013.35	2745
						1013.6	2745.53
						1014.46	2746.16
						1014.95	2752
						1016.91	2753
						1017.74	2754.1
						1018.08	2757
						1018.33	2758.31
						1018.84	2760.76
						1019.4	2764
						1020.41	2781
						1021.49	2795
						1023.48	2799.17
						1024.18	2810.37
						1024.73	2811.63
						1025.11	2818.01
						1026.4	2862
						1027.41	2869.86
						1028.06	2870.24
						1028.63	2876
						1028.83	2892.4
						1031.08	2893
						1031.13	2910.3
						1031.17	2945.67
						1031.66	2964.42
						1031.88	2968.94
						1032.38	2976.27
						1032.65	2981.98
						1033.96	3002.51
						1034.13	3018.04
						1035.74	3024.6
						1035.96	3085.84
						1036.17	3141
						1036.59	3158.77
						1036.63	3163.7
						1037.23	3184.35
						1037.41	3211.44
						1037.6	3330.58
						1037.7	3452.46
						1038.13	3518.27
						1038.44	3540.43
						1041.18	3568.99
						1041.36
						1041.66
						1041.7
						1043.34
						1043.6
						1043.9
						1044.68
						1046.28
						1046.31
						1046.78
						1048.06
						1048.06
						1048.61
						1049.63
						1049.64
						1050.37
						1050.39
						1050.45
						1050.53
						1050.62
						1050.78
						1050.95
						1051.52
						1051.54
						1051.64
						1051.82
						1053.55
						1054.12
						1054.5
						1054.64
						1055.19
						1055.86
						1055.92
						1056.05
						1056.07
						1056.08
						1056.84
						1057.15
						1057.23
						1058.1
						1058.53
						1058.66
						1059.19
						1059.42
						1061.09
						1061.78
						1062.51
						1062.74
						1062.97
						1063.03
						1063.56
						1063.79
						1064.92
						1065.08
						1065.9
						1066.18
						1066.82
						1068.06
						1068.39
						1069.24
						1071.03
						1071.83
						1072.03
						1072.36
						1072.91
						1073.45
						1073.49
						1073.51
						1075.59
						1076.29
						1077.77
						1078.07
						1078.35
						1079.11
						1079.55
						1080.17
						1080.28
						1081
						1081.45
						1081.88
						1082.52
						1082.74
						1083.88
						1084.33
						1084.37
						1084.66
						1085.49
						1085.78
						1086.53
						1086.76
						1087.71
						1087.86
						1087.87
						1088.34
						1091.22
						1091.49
						1092.48
						1092.61
						1092.93
						1093.06
						1093.43
						1093.74
						1093.85
						1094.25
						1095.04
						1095.65
						1095.95
						1096.63
						1096.83
						1096.93
						1097.32
						1097.46
						1097.53
						1097.71
						1098.78
						1100.97
						1101
						1101.38
						1103.26
						1104.3
						1104.87
						1105.2
						1106.22
						1107.23
						1107.9
						1108.52
						1108.58
						1109.73
						1110.9
						1115.14
						1116.43
						1117.77
						1117.82
						1119.61
						1120.32
						1121.31
						1122.94
						1125.33
						1126.8
						1127.04
						1127.97
						1128.44
						1129.02
						1133.32
						1134.38
						1134.52
						1138.21
						1140.07
						1142.38
						1144.03
						1146.58
						1147.1
						1148.07
						1148.47
						1149.31
						1151.08
						1151.28
						1151.57
						1153.51
						1153.53
						1155.55
						1156.38
						1157.12
						1157.48
						1157.56
						1158.99
						1161.43
						1163.14
						1163.3
						1167.61
						1167.85
						1169.44
						1170.83
						1172.12
						1174.09
						1174.83
						1176.84
						1178.13
						1182.15
						1182.26
						1182.78
						1183.89
						1185.82
						1186.2
						1186.25
						1186.56
						1189.26
						1189.71
						1190.57
						1190.91
						1193.39
						1193.59
						1194.14
						1194.69
						1195.22
						1196.27
						1196.32
						1197.78
						1198.41
						1199.49
						1199.88
						1200.11
						1201.59
						1201.94
						1202.28
						1203.25
						1203.33
						1204.55
						1204.89
						1205.19
						1205.66
						1205.69
						1208.26
						1209.72
						1211.24
						1213.48
						1215.36
						1217.8
						1218.14
						1219.89
						1222.31
						1223.05
						1223.58
						1223.64
						1224.62
						1225.21
						1230.12
						1230.2
						1232.04
						1234.01
						1234.86
						1238.02
						1241.95
						1242.43
						1245.61
						1249.46
						1249.87
						1249.93
						1250.69
						1256.66
						1256.85
						1257.3
						1259.25
						1261.53
						1262.72
						1263.88
						1265.26
						1265.54
						1267.81
						1270.39
						1276.11
						1277.1
						1278.33
						1282.97
						1284.65
						1289.52
						1295.74
						1301.33
						1313.51
						1319.92
						1324.04
						1330.16
						1330.54
						1339.33
						1340.2
						1342.4
						1357.81
						1365.2
						1380.89
						1386.8
						1386.8
						1387.95
						1394.02
						1394.63
						1411.66
						1411.86
						1413.73
						1425.7
						1426.68
						1428.63
						1439.6
						1441.92
						1444.03
						1447.16
						1453.98
						1455.22
						1461.94
						1469.51
						1470.25
						1471.22
						1471.96
						1472.36
						1472.46
[truncated: 459 more rows]
